# Supplementary material for: Aspergillus fumigatus Elongator complex subunit 3 affects hyphal growth, adhesion and virulence through wobble uridine tRNA modification
Source: PLoS Pathog. 2022 Nov 14;18(11):e1010976. doi: 10.1371/journal.ppat.1010976 (PMC9704764; doi:10.1371/journal.ppat.1010976)
Supplement: S3 Table — (XLS) [file ppat.1010976.s015.xls]

## Sheet: elp3-proSummary
Protein_ID	A. fumigatus ID	S. cerevisiae ortholog	Protein_Mass	PeptideSeqs	PepIsUnique	Unique_Peptide_Num	Unique_Spectra_Num	Coverage	Abundance	iBAQ	Protein_Qscore	Description
EDP50091	AFUB_064230	Elp1	139675	DYVSAAQIHAEHLHDIPAAAR;EEVPVVVDPDYPHPFAFK;EVQTTTQPEGTASFKPTTK;FAVTLQAPR;FEIDNYLGR;GDGAYVAVNSIEAGFR;GTVYEEEYLVNSVR;ICDAFLATLEK;LEDKVEVVFFER;RVDFIDEFLSR;SQLNAQVPR;TGALYANNQLLAK;TRPVPSPILESSHPLPDNLDNRPR;VDFIDEFLSR;VFAESVR;VSQHVSVGWGK	1;1;1;1;1;1;1;1;1;1;1;1;1;1;1;1	16	20	0.1646	33254.3	503.854	51.6297	Component of Elongator Complex
EDP47475	AFUB_093190	Elp2	89197.3	FELAVASEDSSVR;GVYALLVGHTDK;LLLTGSIDQTIR;LSATLSGHEAWVR;LSIYQVTVDGLEAR;LYGHGYEISAVAVNHDR;SGQDPSSFSLLTSNPK;VFNEPKPIAQLLEK	1;1;1;1;1;1;1;1	8	13	0.1362	21769.8	494.767	27.1122	Component of Elongator Complex
EDP51364	AFUB_053700	Elp3	64947.1	ELHVYGSAVPLHGR;GFGTLLMEEAER;GHTVAAVAETFK;ILALVPPWTR;LATQPPLTAIIAAVPEQYK;LEIGVQSLYEDVAR;NYTPNALVDLVAR;QDILIGLLR	1;1;1;1;1;1;1;1	8	11	0.1794	30420	894.706	27.1122	Component of Elongator Complex
EDP51849	AFUB_058700	Elp4	42473.7	GGGSDQNVGQDWAFTLSR;LGEFGAGVAGSR;LQTAIASSHPSTVHR;NIGLSGTVDR;SLDNLLAGHGGLPIGK	1;1;1;1;1	5	8	0.1807	13239.3	696.803	16.5546	Component of Elongator Complex
EDP47569	AFUB_094130	Elp5	38628.2	EVGAAYQPVANVPSR;GVLEWYVLPPAAR;LILIDSINPLLR;QTHNLLLISK	1;1;1;1	4	5	0.1441	12991.6	811.978	14.0768	Component of Elongator Complex
EDP53917	AFUB_019630	Hhp1	43696.3	GNQVNVIDFGLAK;SLAGGVGIPFVR;TVLLLADQLISR;YASINTHLGVEQSR	1;1;1;1	4	5	0.1332	9428.46	428.566	13.0354	Ortholog(s) have protein kinase activity, protein serine/threonine kinase activity, protein tyrosine kinase activity
EDP51576	AFUB_055860		36459.3	IGPVSNLSLVYDR;LTLVASGPGR;SEGVAYVTYNR	1;1;1	3	3	0.1018	4094.27	272.951	10.5576	Has domain(s) with predicted nucleic acid binding, nucleotide binding activity
EDP50206	AFUB_065380		44178.2	DPPWAAVGDVGR;EVPFVNFIASR	1;1	2	2	0.0581	948.563	45.1697	4.95561	Has domain(s) with predicted peptidase activity and role in proteolysis
EDP53039	AFUB_042100	Rpl21	17969.7	SSVGVIIYK;TGVVYNVTK	1;1	2	3	0.1139	1656.37	165.637	7.03839	60S ribosomal protein L21
EDP55770	AFUB_004660	Rps8	22798.2	LESGNFSWGSEGISR;SAVVQIDAAPFR	1;1	2	2	0.1343	2979.79	212.842	5.997	Ribosomal protein S8
EDP53073	AFUB_042440	Rpn5	58381.7	EVLDTDSVQSNPEQLR	1	1	1	0.0315	597.178	17.0622	3.5192	Proteasome regulatory particle subunit; transcript induced by exposure to human airway epithelial cells
EDP50226	AFUB_065580	Rpn2	124587	TAVLSTTAQAK	1	1	1	0.0097	175.592	2.92653	3.5192	Ortholog(s) have proteasome regulatory particle, base subcomplex localization
EDP54615	AFUB_026740	Adh2	37583.3	KDDIAVSVTSVTR	1	1	1	0.037	115.124	6.05918	2.22185	Putative alcohol dehydrogenase
EDP51098	AFUB_051000	Thi13	38298.4	LGILDANFEPNYTNK	1	1	1	0.0439	2052.95	93.3161	3.5192	Thiamine biosynthesis protein, phoB-regulated; protein induced by H2O2; reacts with rabbit immunosera exposed to conidia; hypoxia induced protein; transcript induced by exposure to human airway epithelial cells; induced by gliotoxin
EDP56529	AFUB_012400	Gph1	100250	ILIDQEGLEWDEAWTIVTKTFGYTNHTVLPEALEK	1	1	1	0.0398	5450.7	104.821	2.4778	Putative glycogen phosphorylase; transcript up-regulated in conidia exposed to neutrophils
EDP50067	AFUB_063980	Por1	36871	AGNSVGLEVASK	1	1	1	0.0348	462.307	25.6837	3.5192	Putative outer mitochondrial membrane protein porin; hypoxia induced protein
EDP56795	AFUB_015150	Mss116	73885.5	VYEIHSQLTQAR	1	1	1	0.0183	218.911	4.86469	3.5192	Putative DEAD box RNA helicase; protein induced by heat shock
EDP55192	AFUB_032560	Rpl43	10149.4	TVAGGAYTVSTPAAAATR	1	1	3	0.1957	793.407	132.234	3.5192	60S ribosomal protein L37a
EDP53841	AFUB_018850	Utp15	60132.8	MAAPVLPLQQVK	1	1	1	0.0221	29.39	0.839714	2.22185	Has domain(s) with predicted role in rRNA processing and nucleolus localization
EDP54522	AFUB_025800	Ssc1	71931.6	DAGQIAGLNVLR	1	1	1	0.0182	1450.1	39.1919	2.4778	Putative mitochondrial Hsp70 chaperone; reacts with rabbit immunosera exposed to A. fumigatus conidia; hypoxia induced protein
EDP48915	AFUB_083640	Ssb2	66931.6	IINEPTAAAIAYGLGSGK	1	1	1	0.0293	1864.44	58.2638	3.5192	Putative Hsp70 chaperone; Yap1-dependent induction in response to hydrogen peroxide; hypoxia induced protein
EDP54560	AFUB_026190		54669.2	LQHGGPDALPLFEELFR	1	1	1	0.0357	448.879	19.5165	3.5192	Has domain(s) with predicted translation initiation factor activity and eukaryotic translation initiation factor 3 complex localization
EDP54123	AFUB_021730	Scp160	142343	VVDNIIAAIEAFVR	1	1	1	0.0107	330.101	4.46083	3.5192	Ortholog(s) have cytoplasm, cytoplasmic stress granule, endoplasmic reticulum, polysome localization
EDP53424	AFUB_045990	Arp9	73292.4	VVFVLDQGLSK	1	1	1	0.016	523.423	21.8093	3.5192	Ortholog(s) have DNA translocase activity
EDP52891	AFUB_040630		13229.9	IDGVDSTEAANFYLGK	1	1	1	0.1345	1933.42	214.825	3.5192	Has domain(s) with predicted structural constituent of ribosome activity, role in translation and ribosome localization
EDP47975	AFUB_086810	Tublin	49859.8	GHYTEGAELVDQVIDVVR	1	1	1	0.0402	834.002	46.3335	3.5192	beta-tubulin
EDP52029	AFUB_060630	Smd2	13842.3	THTQVLISCR	1	1	1	0.082	103.93	12.9912	2.4778	Ortholog(s) have role in mRNA splicing, via spliceosome and Prp19 complex, U1 snRNP, U2 snRNP, U2-type prespliceosome, U4/U6 x U5 tri-snRNP complex, U5 snRNP, post-mRNA release spliceosomal complex, spliceosomal complex localization
EDP54145	AFUB_021970	Pbp2	48273.5	FGGPAASAYATR	1	1	1	0.0259	312.096	14.1862	2.22185	Ortholog(s) have mRNA binding activity, role in telomere maintenance and cytoplasm, nucleus localization
EDP54732	AFUB_027920	Mrpl16	25429.3	VSANIGVYTK	1	1	1	0.0433	231.375	14.461	2.4778	Ortholog(s) have structural constituent of ribosome activity, role in mitochondrial translation and mitochondrial large ribosomal subunit localization
EDP56032	AFUB_007340	Pda1	41436.5	SIIGELLGR	1	1	1	0.0243	328.44	13.685	2.4778	Putative pyruvate dehydrogenase complex subunit alpha; protein induced by hydrogen peroxide; hypoxia induced protein
EDP56233	AFUB_009410	Rpn11	40988.7	SSQGSLSLR	1	1	1	0.0247	258.61	15.2123	3.5192	Ortholog(s) have eukaryotic 43S preinitiation complex, eukaryotic translation initiation factor 3 complex localization
EDP55480	AFUB_001750	Rpl8	28860	LHAEATAVAEGK	1	1	1	0.0472	238.951	12.5764	3.5192	Putative cytosolic large ribosomal subunit protein L7A
EDP56019	AFUB_007210	Rpp1A	11121.5	VADVEPIWTSLFAK	1	1	1	0.1261	566.823	141.706	2.4778	Putative 60s acidic ribosomal protein superfamily member; putative ribosomal stalk protein
EDP55856	AFUB_005560	Rpg1	120156	ALHSGSAAGSAESEVGSVQR	1	1	1	0.019	317.799	4.88921	3.5192	Eukaryotic translation initiation factor 3 subunit A
EDP56285	AFUB_009940	Rpl35	23138.6	VLTVINANQR	1	1	1	0.0493	727.134	55.9334	3.5192	60S ribosomal protein L35
EDP52763	AFUB_039320	Msh2	105229	FYHSLSSDGNDETIR	1	1	1	0.016	215.607	3.99272	2.22185	Ortholog(s) have ATP binding, ATPase activity, DNA insertion or deletion binding, Y-form DNA binding, double-strand/single-strand DNA junction binding and four-way junction DNA binding
EDP54697	AFUB_027580	Cyc8	94576.4	LGIIYK	1	1	1	0.0069	13579.3	367.009	2.22185	Transcriptional corepressor; ortholog of A. nidulans ssnF; calcium induced; mutation causes increased azole sensitivity
