# Supplementary material for: Aspergillus fumigatus Elongator complex subunit 3 affects hyphal growth, adhesion and virulence through wobble uridine tRNA modification
Source: PLoS Pathog. 2022 Nov 14;18(11):e1010976. doi: 10.1371/journal.ppat.1010976 (PMC9704764; doi:10.1371/journal.ppat.1010976)
Supplement: S4 Table — (XLSX) [file ppat.1010976.s016.xlsx]

## Sheet: Sheet1
id	baseMean	baseMeanWT	baseMeanELP3	foldChange	log2FoldChange	pval	padj	Chromosome	Start Site	End Site	Length	GO	KEGG	Description
AFUB_091710	921.112	1740.56	101.664	0.0584091	-4.09766	1.36978e-236	2.24644e-233	DS499601	1508641	1509949	1089	GO:0016020;GO:0016021;GO:0016021;GO:0016021;	-	plasma membrane protein Pth11-like, putative
AFUB_049170	1178.23	2159.3	197.154	0.0913045	-3.45317	3.77837e-207	3.71792e-204	DS499597	124573	125664	666	-	-	hypothetical protein
AFUB_049180	793.652	1469.4	117.907	0.0802414	-3.63951	7.74868e-189	5.86516e-186	DS499597	127883	129820	1602	GO:0015171;GO:0016020;GO:0016020;GO:0016020;GO:0016021;GO:0016021;GO:0016021;GO:0022857;GO:0022857;GO:0055085;GO:0055085;	-	GABA permease, putative
AFUB_044500	1072.1	1922.24	221.95	0.115464	-3.11448	2.11674e-171	1.3018e-168	DS499596	3052903	3054981	1839	GO:0005887;GO:0016020;GO:0016021;GO:0016021;GO:0016021;GO:0055085;GO:0055085;GO:0055085;	-	siderochrome-iron transporter MirB
AFUB_033520	736.66	1281.27	192.048	0.149889	-2.73804	3.92186e-120	1.28637e-117	DS499595	4700653	4702280	1527	GO:0005887;GO:0016020;GO:0016021;GO:0016021;GO:0016021;GO:0055085;GO:0055085;GO:0055085;	-	MFS transporter, putative
AFUB_091700	1109.1	1879.52	338.67	0.180189	-2.47242	5.06052e-120	1.60631e-117	DS499601	1506090	1507674	1488	GO:0005887;GO:0016020;GO:0016021;GO:0016021;GO:0016021;GO:0055085;GO:0055085;GO:0055085;	-	transmembrane transporter, putative
AFUB_094610	1544.84	2491.35	598.321	0.240159	-2.05794	2.76728e-97	5.79363e-95	DS499602	491895	495230	3183	GO:0000166;GO:0000166;GO:0000166;GO:0005524;GO:0005524;GO:0005524;GO:0006812;GO:0006812;GO:0016020;GO:0016021;GO:0016021;GO:0016021;GO:0016021;GO:0019829;GO:0019829;GO:0019829;GO:0098655;	K01536	sodium P-type ATPase, putative
AFUB_090270	839.18	1394.87	283.491	0.203239	-2.29875	2.79523e-95	5.73023e-93	DS499601	1085690	1087632	1824	GO:0005887;GO:0016020;GO:0016021;GO:0016021;GO:0016021;GO:0055085;GO:0055085;GO:0055085;	-	siderochrome-iron transporter, putative
AFUB_096470	611.11	1025.71	196.507	0.191581	-2.38397	1.24259e-87	2.26427e-85	DS499602	1039605	1041016	1200	GO:0016020;GO:0016021;GO:0016021;GO:0016021;	-	conserved hypothetical protein
AFUB_046060	1224.76	2159.93	289.59	0.134074	-2.8989	4.94712e-77	7.15877e-75	DS499596	3552918	3555419	2187	GO:0004096;GO:0004096;GO:0004096;GO:0004096;GO:0004601;GO:0006979;GO:0006979;GO:0006979;GO:0016491;GO:0020037;GO:0020037;GO:0020037;GO:0020037;GO:0042744;GO:0042744;GO:0042744;GO:0046872;GO:0046872;GO:0046872;GO:0055114;GO:0055114;GO:0055114;GO:0098869;	K03781	mycelial catalase Cat1
AFUB_041250	6285.89	9427.76	3144.02	0.333485	-1.58431	5.39184e-76	7.57939e-74	DS499596	2059399	2069174	9045	GO:0016020;GO:0016021;GO:0016021;GO:0016021;GO:0016740;GO:0016740;GO:0016740;	-	glycosyl transferase, putative
AFUB_004489	268.595	469.754	67.4358	0.143556	-2.80032	2.14455e-69	2.77663e-67	DS499594	1265771	1266618	651	-	-	FG-GAP repeat protein, putative
AFUB_058540	1035.91	1599.41	472.417	0.295371	-1.7594	5.79296e-65	6.7062e-63	DS499597	2708733	2710540	1452	-	-	conserved hypothetical protein
AFUB_033500	370.237	615.157	125.317	0.203715	-2.29538	1.28352e-62	1.40331e-60	DS499595	4696454	4697883	1164	GO:0008168;GO:0008168;GO:0008168;GO:0008171;GO:0008171;GO:0008171;GO:0016740;GO:0032259;	-	O-methyltransferase
AFUB_049190	1112.95	1692.59	533.298	0.315077	-1.66622	2.29894e-60	2.43242e-58	DS499597	129943	130745	747	GO:0016740;GO:0016740;GO:0016740;	-	GNAT family acetyltransferase, putative
AFUB_013470	565.26	967.06	163.459	0.169027	-2.56467	1.08177e-59	1.12049e-57	DS499594	3806264	3808238	1809	-	-	conserved hypothetical protein
AFUB_078400	5577.88	8033.62	3122.14	0.388634	-1.36352	6.09366e-57	5.93679e-55	DS499599	1814085	1819903	5715	GO:0000148;GO:0000148;GO:0000148;GO:0003843;GO:0003843;GO:0003843;GO:0006075;GO:0006075;GO:0006075;GO:0016020;GO:0016020;GO:0016020;GO:0016021;GO:0016021;GO:0016021;	K00706	1,3-beta-glucan synthase catalytic subunit FksP
AFUB_030910	249.582	425.053	74.1101	0.174355	-2.5199	5.38063e-56	4.99485e-54	DS499595	4012138	4014587	2379	GO:0016020;GO:0016021;GO:0016021;GO:0016021;GO:0055085;GO:0055085;GO:0055085;	-	small oligopeptide transporter, OPT family
AFUB_089830	11440.2	16470.7	6409.69	0.389156	-1.36158	6.09552e-55	5.50275e-53	DS499601	962086	963965	1752	GO:0006865;GO:0006865;GO:0015171;GO:0016020;GO:0016020;GO:0016020;GO:0016021;GO:0016021;GO:0016021;GO:0016021;GO:0022857;GO:0022857;GO:0055085;GO:0055085;	K16261	amino acid permease (Gap1), putative
AFUB_003610	406.34	682.379	130.3	0.19095	-2.38873	2.70593e-51	2.20052e-49	DS499594	992618	994377	1557	GO:0005887;GO:0016020;GO:0016021;GO:0016021;GO:0016021;GO:0055085;GO:0055085;GO:0055085;	-	MFS transporter, putative
AFUB_084030	1846.77	2663.54	1030	0.386703	-1.3707	1.47635e-48	1.10055e-46	DS499600	1253578	1255733	1929	GO:0005215;GO:0005215;GO:0006857;GO:0006857;GO:0006857;GO:0016020;GO:0016020;GO:0016020;GO:0016021;GO:0016021;GO:0016021;GO:0022857;GO:0022857;GO:0055085;GO:0055085;	K03305	MFS peptide transporter, putative
AFUB_056300	3281.27	4644.91	1917.63	0.412845	-1.27633	1.74325e-47	1.27063e-45	DS499597	2145399	2147641	1830	-	-	conserved hypothetical protein
AFUB_063750	15600.5	22046.6	9154.5	0.415235	-1.268	8.81831e-47	6.28784e-45	DS499598	274638	275447	810	-	-	allergen Asp F7
AFUB_033510	244.028	442.422	45.6341	0.103146	-3.27724	1.78462e-45	1.21949e-43	DS499595	4698421	4699527	996	GO:0016020;GO:0016021;GO:0016021;GO:0016021;	-	hypothetical protein
AFUB_003760	1082.87	1572.97	592.757	0.376838	-1.40798	3.70217e-44	2.35028e-42	DS499594	1041388	1044691	3036	GO:0016787;GO:0016787;GO:0016787;	-	conserved hypothetical protein
AFUB_026700	1851.56	2933.67	769.446	0.262281	-1.93082	4.3889e-43	2.63334e-41	DS499595	2787762	2789497	1674	GO:0005215;GO:0016020;GO:0016020;GO:0016020;GO:0016021;GO:0016021;GO:0016021;GO:0016021;GO:0022857;GO:0022857;GO:0022891;GO:0055085;GO:0055085;	K08141	MFS alpha-glucoside transporter, putative
AFUB_024920	3740.71	5192.14	2289.29	0.440913	-1.18143	6.1234e-42	3.58656e-40	DS499595	2295708	2298331	2166	GO:0005576;GO:0005576;GO:0005576;GO:0006508;GO:0006508;GO:0006508;GO:0008233;GO:0008236;GO:0008236;GO:0008236;GO:0008236;GO:0016787;	-	secreted dipeptidyl peptidase
AFUB_013480	1578.37	2469.1	687.632	0.278495	-1.84428	2.62142e-41	1.49969e-39	DS499594	3810215	3811242	858	GO:0016020;GO:0016021;GO:0016021;GO:0016021;	-	conserved hypothetical protein
AFUB_034540	11601.2	15860.5	7341.95	0.462909	-1.1112	9.97826e-41	5.64288e-39	DS499596	168256	170148	1893	GO:0004620;GO:0004620;GO:0004622;GO:0004622;GO:0004622;GO:0005886;GO:0005886;GO:0005886;GO:0006629;GO:0009395;GO:0009395;GO:0009395;GO:0016020;GO:0016042;GO:0016787;GO:0031225;GO:0031225;GO:0031225;	K13333	lysophospholipase Plb3
AFUB_096450	611.732	908.135	315.33	0.347228	-1.52604	1.2952e-40	7.28272e-39	DS499602	1036004	1037844	1803	GO:0004499;GO:0004499;GO:0004499;GO:0050660;GO:0050660;GO:0050660;GO:0050661;GO:0050661;GO:0050661;GO:0055114;GO:0055114;	-	conserved hypothetical protein
AFUB_071450	774.225	1131.87	416.579	0.368044	-1.44205	1.34354e-40	7.51162e-39	DS499598	2370851	2373243	2100	GO:0000166;GO:0003924;GO:0003924;GO:0003924;GO:0005525;GO:0005525;GO:0005525;GO:0005525;	-	dynamin family GTPase, putative
AFUB_009600	721.218	1047.55	394.887	0.376962	-1.40751	7.55927e-38	3.97771e-36	DS499594	2694512	2696071	1560	GO:0000244;GO:0000244;GO:0000244;GO:0000398;GO:0000398;GO:0046540;GO:0046540;GO:0046540;	K12844	pre-mRNA splicing factor (Prp31), putative
AFUB_075390	1492.36	2088.46	896.252	0.429144	-1.22047	2.67398e-37	1.38484e-35	DS499599	933566	934921	1104	-	-	hypothetical protein
AFUB_023920	777.301	1114.27	440.333	0.395176	-1.33943	1.07874e-35	5.30741e-34	DS499595	1996439	1998506	1908	GO:0003677;GO:0003677;GO:0003677;	K12763	APSES transcription factor StuA
AFUB_015480	558.392	818.495	298.29	0.364437	-1.45626	1.26302e-35	6.18315e-34	DS499594	4398160	4400194	1971	GO:0004672;GO:0004672;GO:0004672;GO:0005524;GO:0005524;GO:0005524;GO:0006468;GO:0006468;GO:0016301;GO:0016310;	K11227	MAP kinase kinase (Pbs2), putative
AFUB_097510	42128.4	56324.3	27932.5	0.495922	-1.01181	2.68862e-35	1.3097e-33	DS499602	1352787	1356259	3336	GO:0016787;GO:0016787;GO:0016787;	-	alpha-1,3-glucanase/mutanase, putative
AFUB_026470	453.694	672.901	234.487	0.348471	-1.52089	1.19026e-34	5.6855e-33	DS499595	2712234	2714437	2001	GO:0016020;GO:0016021;GO:0016021;GO:0016021;GO:0016021;GO:0022857;GO:0022857;GO:0022857;GO:0055085;GO:0055085;	-	MFS phosphate transporter, putative
AFUB_096950	198.486	339.353	57.6189	0.16979	-2.55817	1.22951e-34	5.84461e-33	DS499602	1200654	1201781	1128	GO:0016740;GO:0016740;GO:0016740;	-	glycosyl transferase family 8 family, putative
AFUB_026650	1822.08	2591.33	1052.82	0.406286	-1.29943	1.40751e-34	6.65858e-33	DS499595	2772920	2775565	2529	GO:0008270;GO:0008270;GO:0008270;GO:0046872;	-	hypothetical protein
AFUB_071230	374.357	563.725	184.99	0.328156	-1.60755	1.90577e-34	8.93024e-33	DS499598	2316366	2317413	867	GO:0016020;GO:0016021;GO:0016021;GO:0016021;	-	spherulin 4-like cell surface protein, putative
AFUB_036090	13587.5	21127.5	6047.44	0.286235	-1.80473	1.90584e-34	8.93024e-33	DS499596	578003	580479	2160	-	-	extracellular serine-threonine rich protein
AFUB_068390	604.339	873.146	335.532	0.38428	-1.37977	1.01936e-33	4.68714e-32	DS499598	1541465	1543926	2232	GO:0008152;GO:0008152;GO:0016020;GO:0016021;GO:0016021;GO:0016021;GO:0016740;GO:0016746;GO:0016746;GO:0016746;GO:0016746;	K13507	glycerol-3-phosphate acyltransferase Sct1, putative
AFUB_005390	564.742	918.134	211.35	0.230195	-2.11907	1.14704e-33	5.24969e-32	DS499594	1516844	1519500	2544	GO:0008271;GO:0008271;GO:0008271;GO:0008271;GO:0008272;GO:0008272;GO:0015116;GO:0015116;GO:0016020;GO:0016020;GO:0016020;GO:0016021;GO:0016021;GO:0016021;GO:0016021;GO:0055085;GO:0055085;GO:1902358;	K14708	sulfate transporter, putative
AFUB_020900	9938.19	13413.2	6463.16	0.48185	-1.05334	3.76764e-33	1.70846e-31	DS499595	1007305	1008273	969	GO:0005576;GO:0005576;GO:0019863;GO:0019863;	-	allergen Asp F4
AFUB_063650	251.001	390.438	111.565	0.285742	-1.80721	1.00609e-32	4.45943e-31	DS499598	234018	237574	3504	GO:0005085;GO:0005085;GO:0005085;GO:0005085;GO:0005515;GO:0005622;GO:0005622;GO:0007264;GO:0007264;GO:0007264;	-	Ras guanine-nucleotide exchange protein, putative
AFUB_041210	1737.79	2692.75	782.824	0.290716	-1.78232	2.34537e-31	9.73776e-30	DS499596	2046388	2047674	1287	GO:0003978;GO:0003978;GO:0003978;GO:0006012;GO:0006012;GO:0006012;	K01784	UDP-glucose 4-epimerase, putative
AFUB_096270	866.169	1222.32	510.014	0.41725	-1.26102	7.65393e-31	3.06157e-29	DS499602	959487	964188	4527	GO:0000166;GO:0000166;GO:0000166;GO:0000287;GO:0000287;GO:0000287;GO:0000287;GO:0004012;GO:0004012;GO:0005524;GO:0005524;GO:0005524;GO:0005524;GO:0015914;GO:0015914;GO:0016020;GO:0016021;GO:0016021;GO:0016021;GO:0016021;GO:0140326;GO:0140326;	K01530	phospholipid-translocating P-type ATPase domain- containing protein
AFUB_041240	6826.5	10498.2	3154.84	0.300514	-1.7345	3.09991e-30	1.20566e-28	DS499596	2055599	2058028	2346	-	-	extracellular serine-rich protein, putative
AFUB_020890	1389.32	2213.82	564.825	0.255136	-1.97066	1.57589e-29	5.94128e-28	DS499595	1004121	1005098	921	GO:0003824;GO:0003824;GO:0003824;GO:0008152;GO:0008152;	K03417	carboxyphosphonoenolpyruvate phosphonomutase, putative
AFUB_020880	574.745	817.42	332.07	0.406242	-1.29959	1.61891e-29	6.08019e-28	DS499595	1001843	1003306	1464	GO:0004407;GO:0004407;GO:0004407;GO:0005634;GO:0005634;GO:0005634;GO:0006325;GO:0006351;GO:0006351;GO:0006355;GO:0006355;GO:0016575;GO:0016575;GO:0016787;GO:0032041;GO:0032041;GO:0032041;GO:0046872;GO:0046872;GO:0046872;GO:0070932;	K11483	histone deacetylase HosA
AFUB_001550	1518.84	2104.87	932.813	0.44317	-1.17407	4.22013e-29	1.55528e-27	DS499594	419044	421647	2232	-	-	oxidoreductase, short-chain dehydrogenase/reductase family
AFUB_090360	184.844	292.073	77.6158	0.265741	-1.91191	5.27902e-29	1.93106e-27	DS499601	1123969	1126187	1881	-	-	conserved hypothetical protein
AFUB_024930	518.437	738.665	298.21	0.403714	-1.30859	1.94121e-28	6.946e-27	DS499595	2298537	2301122	2406	GO:0016020;GO:0016021;GO:0016021;GO:0016021;	-	vacuolar transporter chaperone (Vtc4), putative
AFUB_020080	626.564	880.946	372.183	0.422481	-1.24304	2.44393e-28	8.68169e-27	DS499595	765500	766600	1026	GO:0003677;GO:0003677;GO:0003677;GO:0003677;	-	MYB DNA-binding domain protein
AFUB_020430	1000.5	1367.61	633.396	0.463143	-1.11047	8.46869e-28	2.96555e-26	DS499595	878089	881259	2988	GO:0005515;	-	polarized growth protein Boi2, putative
AFUB_044400	1065.36	1448.74	681.97	0.470733	-1.08702	1.91613e-27	6.61569e-26	DS499596	3017264	3018368	987	GO:0004672;GO:0004672;GO:0004672;GO:0005524;GO:0005524;GO:0005524;GO:0006468;GO:0006468;	-	hypothetical protein
AFUB_002340	311.143	459.843	162.442	0.353256	-1.50122	1.93592e-27	6.66063e-26	DS499594	651742	652815	1074	-	-	conserved hypothetical protein
AFUB_074030	758.356	1048.14	468.568	0.447046	-1.16151	2.32639e-27	7.9762e-26	DS499599	522931	524043	1113	GO:0003676;GO:0003676;GO:0003723;GO:0003723;GO:0003723;	-	RNP domain protein
AFUB_081920	1333.97	1793.13	874.818	0.487873	-1.03542	6.46457e-27	2.15632e-25	DS499600	599846	603529	3549	GO:0016020;GO:0016021;GO:0016021;GO:0016021;GO:0016758;GO:0016758;GO:0016758;	K00698	chitin synthase F
AFUB_041230	835.779	1178.42	493.135	0.418471	-1.2568	7.73057e-27	2.56989e-25	DS499596	2052317	2053273	957	GO:0003824;GO:0003824;GO:0003824;GO:0016020;GO:0016021;GO:0016021;GO:0016021;	-	endo alpha-1,4 polygalactosaminidase, putative
AFUB_039190	1247.26	1737.67	756.841	0.435549	-1.19909	3.04984e-26	9.71211e-25	DS499596	1505597	1506013	315	GO:0016020;GO:0016021;GO:0016021;GO:0016021;	-	conserved hypothetical protein
AFUB_014810	600.565	932.207	268.924	0.288481	-1.79345	5.36024e-26	1.66914e-24	DS499594	4174726	4176326	1170	-	-	conserved hypothetical protein
AFUB_013880	950.997	1288.85	613.14	0.475725	-1.0718	1.10832e-25	3.37643e-24	DS499594	3900108	3904867	4494	GO:0000166;GO:0005524;GO:0005524;GO:0005524;GO:0005524;GO:0016020;GO:0016020;GO:0016020;GO:0016021;GO:0016021;GO:0016021;GO:0016021;GO:0016887;GO:0016887;GO:0042626;GO:0042626;GO:0042626;GO:0046618;GO:0046618;GO:0055085;GO:0055085;GO:1990961;	-	ABC transporter, putative
AFUB_081390	59.488	107.638	11.3375	0.10533	-3.24701	1.42457e-25	4.29992e-24	DS499600	478139	479978	1545	GO:0015171;GO:0016020;GO:0016020;GO:0016020;GO:0016021;GO:0016021;GO:0016021;GO:0022857;GO:0022857;GO:0055085;GO:0055085;	-	amino acid permease, putative
AFUB_031520	439.997	624.241	255.754	0.409704	-1.28735	1.94341e-25	5.7949e-24	DS499595	4162678	4163563	825	GO:0008168;GO:0008168;GO:0008168;GO:0016740;GO:0032259;	-	TAM domain methyltransferase, putative
AFUB_005920	452.461	639.261	265.662	0.415576	-1.26681	4.83488e-25	1.41923e-23	DS499594	1674126	1676952	2169	GO:0016740;GO:0016757;GO:0016757;GO:0016757;	-	glycogenin
AFUB_057450	725.7	1000.41	450.995	0.450812	-1.1494	4.84615e-25	1.41923e-23	DS499597	2454802	2456110	1137	GO:0016020;GO:0016021;GO:0016021;GO:0016021;	-	hypothetical protein
AFUB_096830	490.591	752.157	229.025	0.304491	-1.71553	8.7942e-25	2.54514e-23	DS499602	1167446	1168737	1101	GO:0016020;GO:0016021;GO:0016021;GO:0016021;	-	integral membrane protein
AFUB_014710	796.823	1171.62	422.025	0.360206	-1.4731	2.45751e-24	7.05011e-23	DS499594	4147686	4148489	714	GO:0016020;GO:0016021;GO:0016021;GO:0016021;	-	conserved hypothetical protein
AFUB_066560	1391.37	2288.55	494.186	0.215939	-2.21131	2.74265e-24	7.84526e-23	DS499598	1022219	1025457	3147	GO:0000166;GO:0000166;GO:0000166;GO:0005524;GO:0005524;GO:0005524;GO:0006812;GO:0006812;GO:0016020;GO:0016021;GO:0016021;GO:0016021;GO:0016021;GO:0019829;GO:0019829;GO:0019829;GO:0098655;	K01536	sodium P-type ATPase, putative
AFUB_079180	591.859	815.831	367.886	0.450935	-1.14901	3.48358e-24	9.93578e-23	DS499599	2020921	2024862	3765	GO:0004222;GO:0004222;GO:0004222;GO:0006508;GO:0008237;GO:0008237;GO:0016787;GO:0016787;GO:0016788;GO:0016788;	-	mutanase
AFUB_097520	4880.73	6946.61	2814.85	0.405212	-1.30325	4.56148e-24	1.2861e-22	DS499602	1356542	1357384	843	GO:0016020;GO:0016021;GO:0016021;GO:0016021;GO:0055085;GO:0055085;GO:0055085;	-	hypothetical protein
AFUB_069890	851.052	1157.87	544.231	0.470027	-1.08918	5.27891e-24	1.48413e-22	DS499598	1962693	1963964	1179	GO:0004791;GO:0004791;GO:0004791;GO:0004791;GO:0005737;GO:0005737;GO:0005737;GO:0016491;GO:0016491;GO:0016491;GO:0019430;GO:0019430;GO:0019430;GO:0019430;GO:0055114;GO:0055114;GO:0055114;	K00384	thioredoxin reductase Trr1/Trr2, putative
AFUB_016060	824.281	1114.92	533.637	0.478631	-1.06302	5.43268e-24	1.52301e-22	DS499594	4548744	4551191	2289	-	-	conserved hypothetical protein
AFUB_066520	888.121	1196.15	580.092	0.484966	-1.04405	7.13057e-24	1.97647e-22	DS499598	1012062	1013804	1743	GO:0016020;GO:0016021;GO:0016021;GO:0016021;	-	hypothetical protein
AFUB_031640	1390.66	1856.64	924.676	0.498037	-1.00568	1.69644e-23	4.64986e-22	DS499595	4194413	4195515	1038	GO:0000166;GO:0005524;GO:0005524;GO:0005524;GO:0005524;GO:0005737;GO:0005737;GO:0005737;GO:0016226;GO:0016226;GO:0016226;GO:0016226;GO:0046872;GO:0046872;GO:0046872;GO:0051536;GO:0051536;GO:0051536;GO:0051539;GO:0051539;GO:0051539;GO:0051539;	-	nucleotide binding protein Nbp35, putative
AFUB_066530	388.366	548.183	228.548	0.41692	-1.26216	4.50009e-23	1.20986e-21	DS499598	1015311	1017888	2220	-	-	capsule-associated protein CAP1, putative
AFUB_013890	1839.79	2615.75	1063.83	0.406702	-1.29796	6.8897e-23	1.83229e-21	DS499594	3905555	3907417	1863	GO:0016020;GO:0016021;GO:0016021;GO:0016021;GO:0016491;GO:0016491;GO:0016491;GO:0016491;GO:0055114;GO:0055114;GO:0055114;	-	metalloreductase, putative
AFUB_034810	757.611	1018.75	496.474	0.487337	-1.03701	3.26344e-22	8.47289e-21	DS499596	228427	231480	2736	GO:0004100;GO:0004100;GO:0004100;GO:0004100;GO:0005886;GO:0006031;GO:0006031;GO:0006031;GO:0006031;GO:0016020;GO:0016021;GO:0016021;GO:0016021;GO:0016740;GO:0016757;GO:0016758;GO:0016758;GO:0071555;	K00698	chitin synthase G
AFUB_046960	825.966	1249.57	402.362	0.322	-1.63487	3.7921e-22	9.81955e-21	DS499596	3749984	3752521	2538	GO:0016020;GO:0016021;GO:0016021;GO:0016021;	-	DUF1212 domain membrane protein
AFUB_066570	446.8	686.421	207.18	0.301827	-1.72821	4.83015e-22	1.24096e-20	DS499598	1025511	1026454	519	-	-	hypothetical protein
AFUB_020570	608.584	826.536	390.632	0.472613	-1.08127	6.07761e-22	1.55334e-20	DS499595	917133	919346	1533	GO:0008643;GO:0008643;GO:0008643;GO:0016020;GO:0016021;GO:0016021;GO:0016021;GO:0016021;GO:0022857;GO:0022857;GO:0022857;GO:0055085;GO:0055085;	-	sugar transporter, putative
AFUB_075270	741.208	996.414	486.003	0.487752	-1.03578	6.21109e-22	1.58334e-20	DS499599	893875	896317	1929	GO:0016020;GO:0016020;GO:0016020;GO:0016021;GO:0016021;GO:0016021;GO:0030001;GO:0030001;GO:0046873;GO:0046873;GO:0046873;GO:0055085;GO:0055085;	-	hypothetical protein
AFUB_037330	487.652	696.149	279.155	0.400998	-1.31833	1.69633e-21	4.25812e-20	DS499596	950690	952381	1692	GO:0016020;GO:0016021;GO:0016021;GO:0016021;	-	conserved hypothetical protein
AFUB_044810	2779.57	3860.48	1698.65	0.44001	-1.18439	2.15526e-21	5.36905e-20	DS499596	3191863	3193815	1797	GO:0005887;GO:0016020;GO:0016021;GO:0016021;GO:0016021;GO:0055085;GO:0055085;GO:0055085;	-	MFS siderophore transporter MirB-like, putative
AFUB_002460	1028.86	1399.01	658.713	0.470843	-1.08668	3.2312e-21	7.85062e-20	DS499594	685497	686666	1170	GO:0003839;GO:0003839;GO:0003839;	-	conserved hypothetical protein
AFUB_022700	379.108	529.621	228.596	0.431621	-1.21216	3.86184e-21	9.35972e-20	DS499595	1571151	1573667	2517	GO:0000398;GO:0000398;GO:0003676;GO:0003676;GO:0003723;GO:0003723;GO:0003723;	-	differentiation regulator (Nrd1), putative
AFUB_089040	276.145	396.309	155.981	0.393585	-1.34525	4.99223e-21	1.20697e-19	DS499601	678603	680755	1101	-	-	polysaccharide synthase Cps1, putative
AFUB_071170	1653.63	2328.2	979.07	0.420527	-1.24973	5.63483e-21	1.35899e-19	DS499598	2295819	2298239	1875	GO:0000902;GO:0000902;	-	Hsp70 family protein
AFUB_072440	728.793	972.024	485.563	0.499538	-1.00133	1.57249e-20	3.69291e-19	DS499599	66117	69865	3630	GO:0005515;	-	WW domain protein
AFUB_079760	234.785	368.692	100.878	0.27361	-1.8698	2.37055e-20	5.55387e-19	DS499599	2161045	2162606	1323	GO:0005887;GO:0016020;GO:0016021;GO:0016021;GO:0016021;GO:0055085;GO:0055085;GO:0055085;	-	MFS transporter, putative
AFUB_097240	399.115	634.641	163.588	0.257765	-1.95587	2.49258e-20	5.82588e-19	DS499602	1255130	1256065	936	-	-	isoflavone reductase family protein
AFUB_016370	380.314	527.27	233.357	0.442575	-1.176	4.49341e-20	1.03791e-18	DS499594	4648648	4650385	1653	-	-	conserved hypothetical protein
AFUB_026090	288.955	430.707	147.204	0.341772	-1.54889	5.65928e-20	1.3011e-18	DS499595	2608558	2609823	1086	GO:0003824;GO:0003824;GO:0003824;GO:0050662;GO:0050662;GO:0050662;	-	ketoreductase
AFUB_032440	627.253	839.833	414.673	0.493757	-1.01813	8.34878e-20	1.90167e-18	DS499595	4420950	4422241	1185	GO:0005743;GO:0005743;GO:0005743;GO:0016020;GO:0016021;GO:0016021;GO:0016021;GO:0022857;GO:0022857;GO:0055085;GO:0055085;GO:0055085;	K15084	mitochondrial carrier protein (Leu5), putative
AFUB_053700	42.5461	77.3155	7.77678	0.100585	-3.31351	1.68668e-19	3.78925e-18	DS499597	1373435	1375159	1725	GO:0003824;GO:0003824;GO:0004402;GO:0004402;GO:0004402;GO:0006351;GO:0006351;GO:0006355;GO:0006355;GO:0008080;GO:0016573;GO:0016740;GO:0016746;GO:0046872;GO:0046872;GO:0046872;GO:0051536;GO:0051536;GO:0051536;GO:0051536;	K07739	histone acetyltransferase, putative
AFUB_022380	649.823	1060.81	238.84	0.225149	-2.15105	2.30124e-19	5.08858e-18	DS499595	1476046	1477555	1281	GO:0005887;GO:0016020;GO:0016021;GO:0016021;GO:0016021;GO:0055085;GO:0055085;GO:0055085;	-	MFS transporter, putative
AFUB_061200	434.43	593.172	275.688	0.464768	-1.10542	2.96286e-19	6.52227e-18	DS499597	3452963	3454005	993	-	-	RING finger domain protein, putative
AFUB_087540	448.04	672.152	223.929	0.333152	-1.58575	3.09364e-19	6.79495e-18	DS499601	259170	260907	1638	GO:0005215;GO:0016020;GO:0016020;GO:0016020;GO:0016021;GO:0016021;GO:0016021;GO:0016021;GO:0022857;GO:0022857;GO:0022891;GO:0055085;GO:0055085;	-	MFS monosaccharide transporter, putative
AFUB_068500	314.4	462.537	166.263	0.359459	-1.4761	3.81939e-19	8.33322e-18	DS499598	1580088	1581168	852	GO:0003676;GO:0003676;GO:0003676;	-	C2H2 finger domain protein, putative
AFUB_071220	1280.75	1810	751.489	0.415187	-1.26817	3.98015e-19	8.64562e-18	DS499598	2306912	2315712	8445	GO:0016020;GO:0016021;GO:0016021;GO:0016021;GO:0016740;GO:0016740;GO:0016740;	-	glycosyl transferase, putative
AFUB_036430	644.709	999.164	290.255	0.290498	-1.7834	8.08629e-19	1.71116e-17	DS499596	674020	677784	3765	GO:0000166;GO:0000166;GO:0000166;GO:0000166;GO:0005507;GO:0005507;GO:0005507;GO:0005524;GO:0006812;GO:0006812;GO:0016020;GO:0016021;GO:0016021;GO:0016021;GO:0016021;GO:0019829;GO:0019829;GO:0019829;GO:0030001;GO:0030001;GO:0030001;GO:0046872;GO:0046872;GO:0046872;GO:0098655;	-	copper resistance-associated P-type ATPase, putative
AFUB_036470	573.767	766.324	381.211	0.497455	-1.00736	9.46435e-19	1.9942e-17	DS499596	689098	690613	1197	GO:0016020;GO:0016021;GO:0016021;GO:0016021;	-	DUF250 domain membrane protein
AFUB_028890	661.178	959.55	362.807	0.378101	-1.40316	9.5408e-19	2.00601e-17	DS499595	3384004	3386118	2052	-	-	transcriptional regulator Medusa
AFUB_000880	310.943	437.752	184.134	0.420635	-1.24936	1.18657e-18	2.46552e-17	DS499594	230256	233071	2706	-	-	GTPase activating protein (Evi5), putative
AFUB_071630	415.887	566.864	264.911	0.467327	-1.0975	1.37858e-18	2.84386e-17	DS499598	2467852	2470101	2250	GO:0032126;GO:0070941;	-	NACHT domain protein
AFUB_093980	402.424	548.998	255.849	0.466029	-1.10151	1.61653e-18	3.31388e-17	DS499602	324926	327908	2727	GO:0003723;GO:0003723;GO:0003723;	K17944	mRNA binding protein Pumilio 2, putative
AFUB_021770	216.214	310.087	122.341	0.394538	-1.34176	8.28265e-18	1.64982e-16	DS499595	1287174	1289114	1941	-	-	conserved hypothetical protein
AFUB_009800	2302.22	3529.38	1075.05	0.304602	-1.715	1.61845e-17	3.17874e-16	DS499594	2748720	2767908	18810	GO:0003824;GO:0003824;GO:0003824;GO:0008152;GO:0008152;GO:0016874;GO:0031177;GO:0031177;GO:0031177;	-	nonribosomal peptide synthase Pes1
AFUB_007060	69.4988	123.86	15.1373	0.122213	-3.03254	1.79441e-17	3.49644e-16	DS499594	1984788	1986067	1218	-	-	conserved hypothetical protein
AFUB_060790	773.147	1034.13	512.167	0.495266	-1.01373	2.0684e-17	4.00651e-16	DS499597	3340111	3342588	2478	GO:0000981;GO:0000981;GO:0000981;GO:0005634;GO:0005634;GO:0005634;GO:0006355;GO:0006355;GO:0006357;GO:0008270;GO:0008270;GO:0008270;	-	conserved hypothetical protein
AFUB_046390	104.597	162.844	46.3505	0.28463	-1.81284	2.28284e-17	4.39591e-16	DS499596	3622807	3624669	1710	GO:0004497;GO:0004497;GO:0004497;GO:0005506;GO:0005506;GO:0005506;GO:0016020;GO:0016021;GO:0016021;GO:0016021;GO:0016705;GO:0016705;GO:0016705;GO:0020037;GO:0020037;GO:0020037;GO:0055114;GO:0055114;	-	cytochrome P450 monooxygenase, putative
AFUB_091810	105.956	164.516	47.3971	0.288101	-1.79535	2.697e-17	5.1732e-16	DS499601	1534925	1535950	1026	GO:0016491;GO:0016491;GO:0016491;GO:0055114;	-	zinc-containing alcohol dehydrogenase, putative
AFUB_023600	478.733	638.944	318.522	0.498513	-1.0043	3.48362e-17	6.63034e-16	DS499595	1916585	1917886	1191	GO:0000166;GO:0004672;GO:0004672;GO:0004674;GO:0004674;GO:0004674;GO:0005524;GO:0005524;GO:0005524;GO:0005524;GO:0006468;GO:0006468;GO:0007049;GO:0007049;GO:0016301;GO:0016310;	K08850	serine/threonine protein kinase (Ark1), putative
AFUB_000410	281.287	390.858	171.716	0.43933	-1.18662	4.44876e-17	8.37013e-16	DS499594	117460	118966	1431	GO:0016491;GO:0016491;GO:0016614;GO:0016614;GO:0050660;GO:0050660;GO:0050660;GO:0055114;GO:0055114;GO:0071949;GO:0071949;	-	glucooligosaccharide oxidase, putative
AFUB_031630	638.288	932.351	344.224	0.3692	-1.43753	4.93668e-17	9.21764e-16	DS499595	4191760	4193158	1287	GO:0004190;GO:0004190;GO:0004190;GO:0004190;GO:0006508;GO:0006508;GO:0006508;GO:0008233;GO:0016787;	K06004	extracellular aspartic endopeptidase, putative
AFUB_044360	79.9227	128.487	31.3582	0.244057	-2.03471	1.02003e-16	1.87258e-15	DS499596	3007141	3007775	582	-	-	conserved hypothetical protein
AFUB_017310	120.885	202.162	39.609	0.195927	-2.35161	1.14813e-16	2.08828e-15	DS499595	39040	40546	1245	GO:0016491;GO:0016491;GO:0016491;GO:0055114;GO:0055114;	-	Amid-like NADH oxidoreductase, putative
AFUB_028280	507.71	705.558	309.862	0.439173	-1.18714	1.18307e-16	2.13997e-15	DS499595	3225952	3226410	459	-	-	allergen Asp F13
AFUB_051470	378.383	511.068	245.699	0.480756	-1.05662	1.43938e-16	2.59404e-15	DS499597	721153	722749	1482	-	-	conserved hypothetical protein
AFUB_036710	109.76	167.769	51.7505	0.308463	-1.69683	2.69875e-16	4.7762e-15	DS499596	778720	780201	1482	-	-	conserved hypothetical protein
AFUB_045880	215.723	305.275	126.17	0.413299	-1.27474	2.93398e-16	5.16465e-15	DS499596	3517535	3518918	1281	-	-	hypothetical protein
AFUB_066180	273.32	377.48	169.16	0.448129	-1.15801	4.37011e-16	7.5841e-15	DS499598	913052	915062	1857	GO:0003676;GO:0003676;GO:0003676;	-	C2H2 transcription factor (Seb1), putative
AFUB_041220	310.118	423.621	196.615	0.46413	-1.1074	5.10275e-16	8.80044e-15	DS499596	2048907	2049594	576	GO:0016020;GO:0016021;GO:0016021;GO:0016021;	-	cell surface spherulin 4-like protein, putative
AFUB_006860	81.9856	129.401	34.5702	0.267155	-1.90425	1.8568e-15	3.0863e-14	DS499594	1936062	1937891	1830	-	-	conserved hypothetical protein
AFUB_071190	272.278	373.727	170.829	0.457097	-1.12943	2.28845e-15	3.77192e-14	DS499598	2301126	2304302	2970	-	-	conserved hypothetical protein
AFUB_039920	271.396	372.614	170.178	0.456713	-1.13064	3.1763e-15	5.17463e-14	DS499596	1709580	1713156	3363	GO:0003958;GO:0003958;GO:0003958;GO:0003958;GO:0004497;GO:0005506;GO:0005506;GO:0005506;GO:0005506;GO:0010181;GO:0010181;GO:0010181;GO:0010181;GO:0016491;GO:0016491;GO:0016491;GO:0016705;GO:0016705;GO:0020037;GO:0020037;GO:0020037;GO:0020037;GO:0046872;GO:0055114;GO:0055114;GO:0055114;GO:0070330;GO:0070330;GO:0070330;GO:0070330;	K14338	fatty acid hydroxylase, putative
AFUB_034670	1304.33	1864.53	744.127	0.399096	-1.32519	6.88531e-15	1.0963e-13	DS499596	205713	207652	1650	GO:0005887;GO:0016020;GO:0016021;GO:0016021;GO:0016021;GO:0055085;GO:0055085;GO:0055085;	-	MFS multidrug transporter, putative
AFUB_034640	721.063	987.772	454.353	0.459978	-1.12036	8.87023e-15	1.3943e-13	DS499596	193963	196139	2016	GO:0005507;GO:0005507;GO:0005507;GO:0008131;GO:0008131;GO:0008131;GO:0009308;GO:0009308;GO:0009308;GO:0009308;GO:0016491;GO:0046872;GO:0048038;GO:0048038;GO:0048038;GO:0055114;GO:0055114;GO:0055114;	K00276	copper amine oxidase, putative
AFUB_056330	68.7747	110.277	27.2723	0.247307	-2.01562	1.09691e-14	1.70246e-13	DS499597	2154911	2155767	720	-	-	conserved hypothetical protein
AFUB_047340	2623.33	3668.2	1578.46	0.430309	-1.21656	1.81346e-14	2.77519e-13	DS499596	3864209	3865578	1152	GO:0016491;GO:0016491;GO:0016491;GO:0046872;GO:0046872;GO:0046872;GO:0055114;	K00505	tyrosinase, putative
AFUB_031030	765.128	1052.78	477.478	0.453541	-1.14069	1.82549e-14	2.78926e-13	DS499595	4039057	4041033	1842	GO:0005773;GO:0005774;GO:0005774;GO:0005774;GO:0006865;GO:0006865;GO:0006865;GO:0006914;GO:0006914;GO:0006914;GO:0016020;GO:0016021;GO:0016021;GO:0016021;	K06902	MFS transporter family protein, putative
AFUB_053870	151.247	218.253	84.2403	0.385975	-1.37342	2.06828e-14	3.14557e-13	DS499597	1430792	1432354	1377	GO:0005515;GO:0005737;GO:0005737;GO:0005737;GO:0006897;GO:0006897;	-	BAR domain protein
AFUB_055340	263.582	382.956	144.209	0.376568	-1.40902	2.37289e-14	3.58667e-13	DS499597	1857598	1859058	1308	GO:0006810;GO:0016020;GO:0016021;GO:0016021;GO:0016021;GO:0016021;GO:0022857;GO:0022857;GO:0055085;GO:0055085;	K15287	DUF914 domain membrane protein
AFUB_036350	299.012	403.347	194.678	0.482656	-1.05093	2.45314e-14	3.69097e-13	DS499596	649905	652666	2550	GO:0000166;GO:0003774;GO:0003777;GO:0003777;GO:0003777;GO:0005524;GO:0005524;GO:0005524;GO:0005524;GO:0007018;GO:0007018;GO:0007018;GO:0008017;GO:0008017;GO:0008017;	-	kinesin family protein
AFUB_051300	87.6711	134.606	40.736	0.302631	-1.72437	5.11603e-14	7.55882e-13	DS499597	663707	665248	1542	-	-	conserved hypothetical protein
AFUB_100990	69.2662	109.426	29.1059	0.265986	-1.91058	1.27143e-13	1.81318e-12	DS499604	140177	141474	792	-	-	hypothetical protein
AFUB_035330	138.864	199.937	77.791	0.389077	-1.36187	2.2936e-13	3.21954e-12	DS499596	386980	388788	1482	GO:0003700;GO:0003700;GO:0006355;GO:0006355;GO:0008270;GO:0008270;GO:0008270;GO:0043565;GO:0043565;GO:0043565;GO:0046872;	-	sexual development transcription factor NsdD
AFUB_096340	636.757	957.834	315.679	0.329576	-1.60132	2.30873e-13	3.23616e-12	DS499602	993254	995003	1647	GO:0005215;GO:0016020;GO:0016020;GO:0016020;GO:0016021;GO:0016021;GO:0016021;GO:0022857;GO:0022857;GO:0055085;GO:0055085;GO:0055085;	-	NCS1 allantoate transporter
AFUB_097500	1021.61	1458.38	584.849	0.401027	-1.31823	4.04131e-13	5.60882e-12	DS499602	1350028	1350816	789	-	-	conserved hypothetical protein
AFUB_002470	559.924	760.881	358.968	0.47178	-1.08381	1.52983e-12	2.03701e-11	DS499594	687023	688012	873	GO:0016491;GO:0016491;GO:0016491;GO:0055114;GO:0055114;	K00344	quinone oxidoreductase, putative
AFUB_072950	310.511	426.999	194.024	0.454389	-1.138	1.68838e-12	2.23953e-11	DS499599	228102	231979	3570	GO:0005515;	-	NACHT and Ankyrin domain protein
AFUB_096960	89.9635	150.001	29.9258	0.199504	-2.32551	1.89769e-12	2.50648e-11	DS499602	1202708	1203380	459	-	-	conserved hypothetical protein
AFUB_096890	459.438	666.012	252.863	0.379668	-1.39719	1.98885e-12	2.62336e-11	DS499602	1186373	1187326	786	GO:0016020;GO:0016021;GO:0016021;GO:0016021;	-	hypothetical protein
AFUB_014990	973.872	1393.39	554.357	0.397848	-1.32971	2.2411e-12	2.94819e-11	DS499594	4231657	4239048	7239	GO:0003824;GO:0003824;GO:0003824;GO:0005975;GO:0005975;GO:0005975;GO:0016020;GO:0016021;GO:0016021;GO:0016021;	K00749	alpha-1,3-glucan synthase, putative
AFUB_007490	209.549	285.146	133.951	0.469765	-1.08999	2.73842e-12	3.57737e-11	DS499594	2098674	2100740	1677	GO:0016020;GO:0016020;GO:0016020;GO:0016021;GO:0016021;GO:0016021;GO:0016628;GO:0016628;GO:0016628;GO:0055114;GO:0055114;	K00223	c-24(28) sterol reductase
AFUB_019860	337.67	502.219	173.122	0.344714	-1.53653	8.59541e-12	1.08296e-10	DS499595	700060	702390	2331	GO:0004725;GO:0004725;GO:0004725;GO:0006470;GO:0006470;GO:0008138;GO:0008138;GO:0008138;GO:0016311;GO:0016311;GO:0016787;GO:0016791;GO:0016791;GO:0035335;	K11240	protein-tyrosine phosphatase, putative
AFUB_036060	2868.36	4530.18	1206.54	0.266334	-1.90869	9.0817e-12	1.13985e-10	DS499596	573678	574783	1065	GO:0008168;GO:0008168;GO:0008168;GO:0016740;GO:0032259;	-	methyltransferase, putative
AFUB_013490	97.5781	143.088	52.0687	0.363894	-1.45841	1.37971e-11	1.6886e-10	DS499594	3813053	3813361	309	-	-	hypothetical protein
AFUB_010080	141.247	198.156	84.338	0.425614	-1.23238	1.5352e-11	1.87656e-10	DS499594	2852216	2855573	3057	-	-	conserved hypothetical protein
AFUB_031680	107.73	155.775	59.6847	0.383146	-1.38403	2.01735e-11	2.42673e-10	DS499595	4207123	4209234	2112	-	-	conserved hypothetical protein
AFUB_048290	349.157	485.306	213.007	0.438913	-1.18799	2.02817e-11	2.43678e-10	DS499596	4099922	4100773	804	GO:0016491;GO:0016491;GO:0016491;GO:0055114;	-	short-chain dehydrogenase/oxidoreductase, putative
AFUB_068960	228.837	305.595	152.079	0.497649	-1.0068	2.14483e-11	2.56441e-10	DS499598	1712948	1713204	231	GO:0003677;GO:0003677;GO:0003677;GO:0003899;GO:0003899;GO:0003899;GO:0006351;GO:0006351;GO:0006351;GO:0008270;GO:0008270;	K03009	metallothionein-I gene transcription activator
AFUB_101000	81.8056	134.968	28.6432	0.212222	-2.23635	2.55801e-11	3.02534e-10	DS499604	142024	143694	1587	GO:0016787;GO:0016787;GO:0016787;GO:0016810;GO:0016810;GO:0016810;	-	chlorohydrolase family protein, putative
AFUB_096940	220.5	294.738	146.262	0.496243	-1.01088	3.31308e-11	3.87642e-10	DS499602	1199892	1200496	555	GO:0016020;GO:0016021;GO:0016021;GO:0016021;	-	hypothetical protein
AFUB_073710	104.816	151.276	58.3572	0.385768	-1.3742	3.77685e-11	4.38775e-10	DS499599	424439	426181	1482	GO:0016020;GO:0016021;GO:0016021;GO:0016021;GO:0016021;GO:0022857;GO:0022857;GO:0022857;GO:0055085;GO:0055085;	-	MFS phospholipid transporter (Git1), putative
AFUB_030930	57.9176	90.2419	25.5934	0.283609	-1.81802	4.98246e-11	5.7342e-10	DS499595	4018679	4020142	1182	GO:0000981;GO:0000981;GO:0000981;GO:0005634;GO:0005634;GO:0005634;GO:0006355;GO:0006355;GO:0006357;GO:0008270;GO:0008270;GO:0008270;	-	C6 transcription factor (Leu3), putative
AFUB_090880	250.586	339.516	161.657	0.476138	-1.07055	7.64102e-11	8.62244e-10	DS499601	1265076	1266809	1494	GO:0016020;GO:0016021;GO:0016021;GO:0016021;	-	conserved hypothetical protein
AFUB_021130	469.825	699.441	240.21	0.343431	-1.54191	7.98349e-11	8.98828e-10	DS499595	1096891	1098012	1122	GO:0003824;GO:0003824;GO:0010181;GO:0010181;GO:0010181;GO:0016491;GO:0016491;GO:0016491;GO:0055114;GO:0055114;	K00354	NADH:flavin oxidoreductase/NADH oxidase family protein
AFUB_008090	584.418	786.672	382.164	0.485799	-1.04157	1.20448e-10	1.3362e-09	DS499594	2284966	2286111	903	GO:0005737;GO:0005737;GO:0005737;GO:0005739;GO:0005758;GO:0005758;GO:0005758;GO:0006915;GO:0006915;GO:0009055;GO:0016226;GO:0016226;GO:0016226;GO:0016226;GO:0022900;GO:0046872;GO:0046872;GO:0046872;GO:0051536;GO:0051536;GO:0051536;GO:0051537;GO:0051537;GO:0051537;GO:0051539;	-	DUF689 domain protein
AFUB_019160	384.274	595.375	173.173	0.290863	-1.78159	1.72388e-10	1.88477e-09	DS499595	508499	509245	621	GO:0003676;GO:0003676;GO:0003676;	-	C2H2 finger domain protein, putative
AFUB_028860	236.754	329.865	143.644	0.435463	-1.19938	1.88185e-10	2.04838e-09	DS499595	3374769	3377097	2133	GO:0006950;GO:0006950;	-	universal stress protein family domain protein
AFUB_097910	110.539	156.981	64.0959	0.408303	-1.29229	1.91579e-10	2.08073e-09	DS499602	1504930	1506584	1593	-	-	conserved hypothetical protein
AFUB_012110	583.436	839.068	327.804	0.390676	-1.35595	1.98881e-10	2.15527e-09	DS499594	3408486	3409511	1026	-	-	zinc metalloproteinase, putative
AFUB_070900	32.6835	55.1448	10.2222	0.185371	-2.43151	2.29094e-10	2.45833e-09	DS499598	2211051	2211695	645	-	-	conserved hypothetical protein
AFUB_088560	181.33	243.622	119.039	0.488623	-1.03321	2.91473e-10	3.08398e-09	DS499601	535196	537057	1695	-	-	conserved hypothetical protein
AFUB_024840	168.197	227.752	108.641	0.477015	-1.06789	2.92699e-10	3.09362e-09	DS499595	2279148	2280865	1650	-	-	conserved hypothetical protein
AFUB_009640	137.162	189.334	84.9909	0.448894	-1.15555	3.20234e-10	3.36657e-09	DS499594	2707256	2707873	618	GO:0003676;GO:0003676;GO:0003676;	-	C2H2 transcription factor (Egr2), putative
AFUB_100270	140.218	211.067	69.369	0.328659	-1.60534	3.31897e-10	3.48289e-09	DS499603	574225	574743	339	-	-	hypothetical protein
AFUB_017510	269.119	436.813	101.426	0.232195	-2.10659	4.13015e-10	4.29605e-09	DS499595	88345	89990	1593	GO:0000166;GO:0001678;GO:0001678;GO:0001678;GO:0004396;GO:0004396;GO:0004396;GO:0004396;GO:0005524;GO:0005524;GO:0005524;GO:0005524;GO:0005536;GO:0005536;GO:0005536;GO:0005623;GO:0005623;GO:0005623;GO:0005975;GO:0005975;GO:0006096;GO:0006096;GO:0006096;GO:0016301;GO:0016310;GO:0016740;GO:0016773;GO:0016773;GO:0046835;	K00844	hexokinase, putative
AFUB_044830	606.59	885.283	327.897	0.370387	-1.4329	4.2997e-10	4.4489e-09	DS499596	3198715	3205021	6252	GO:0003824;GO:0003824;GO:0003824;GO:0008152;GO:0008152;GO:0016874;GO:0031177;GO:0031177;GO:0031177;	-	nonribosomal peptide synthase SidD
AFUB_066580	119.723	167.467	71.9795	0.429812	-1.21822	5.07371e-10	5.21686e-09	DS499598	1027115	1031461	4347	GO:0005515;GO:0032126;GO:0070941;	-	NACHT domain protein
AFUB_087020	53.7655	104.375	3.15579	0.030235	-5.04764	7.37014e-10	7.45346e-09	DS499601	118646	120466	1548	GO:0015171;GO:0016020;GO:0016020;GO:0016020;GO:0016021;GO:0016021;GO:0016021;GO:0022857;GO:0022857;GO:0055085;GO:0055085;	-	GABA permease, putative
AFUB_013550	235.676	345.068	126.283	0.365965	-1.45022	7.5442e-10	7.61384e-09	DS499594	3823245	3823901	657	GO:0000398;GO:0000398;GO:0003676;GO:0003676;GO:0003676;GO:0005681;GO:0005681;GO:0008270;GO:0008270;GO:0008270;GO:0046872;	K12848	C2H2 finger domain protein, putative
AFUB_032540	98.1858	139.957	56.4145	0.403084	-1.31085	7.76952e-10	7.8332e-09	DS499595	4458621	4460264	1644	GO:0005887;GO:0016020;GO:0016021;GO:0016021;GO:0016021;GO:0055085;GO:0055085;GO:0055085;	-	MFS multidrug transporter, putative
AFUB_091820	645.221	975.839	314.603	0.322393	-1.63311	1.20768e-09	1.18723e-08	DS499601	1536686	1537465	780	-	K06035	cyanamide hydratase, putative
AFUB_045950	1395.74	1875.16	916.323	0.488664	-1.03309	1.33105e-09	1.29936e-08	DS499596	3530407	3531099	630	GO:0000398;GO:0000398;GO:0000398;GO:0003676;GO:0003676;GO:0003723;GO:0003723;GO:0003723;GO:0003723;GO:0046872;GO:0046872;GO:0046872;GO:0046872;GO:0089701;GO:0089701;GO:0089701;	K12836	U2 auxiliary factor small subunit, putative
AFUB_084750	618.759	952.576	284.941	0.299127	-1.74117	2.27684e-09	2.15839e-08	DS499600	1474069	1475790	1722	GO:0005315;GO:0005315;GO:0005315;GO:0006817;GO:0006817;GO:0006817;GO:0006817;GO:0016020;GO:0016020;GO:0016020;GO:0016021;GO:0016021;GO:0016021;GO:0055085;	K03306	phosphate-repressible phosphate permease, putative
AFUB_024330	242.488	335.734	149.243	0.444527	-1.16966	2.59884e-09	2.44013e-08	DS499595	2140020	2141732	1527	GO:0004144;GO:0004144;GO:0004144;GO:0005783;GO:0005789;GO:0005789;GO:0005789;GO:0008374;GO:0008374;GO:0016020;GO:0016021;GO:0016021;GO:0016021;GO:0016740;GO:0016746;GO:0019432;GO:0019432;GO:0019432;	K11155	diacylglycerol O-acyltransferase (DgaT), putative
AFUB_087010	32.8115	57.24	8.38299	0.146453	-2.77149	3.20177e-09	2.96661e-08	DS499601	116393	117846	1152	GO:0016020;GO:0016021;GO:0016021;GO:0016021;	-	hypothetical protein
AFUB_049420	132.08	180.487	83.6722	0.463591	-1.10908	3.35273e-09	3.09773e-08	DS499597	180681	182219	1383	GO:0005887;GO:0016020;GO:0016021;GO:0016021;GO:0016021;GO:0055085;GO:0055085;GO:0055085;	-	MFS multidrug transporter, putative
AFUB_027860	61.5109	95.9873	27.0345	0.281647	-1.82804	3.60848e-09	3.32155e-08	DS499595	3115822	3116847	1026	GO:0007249;GO:0007249;	-	conserved hypothetical protein
AFUB_088020	55.5642	84.3859	26.7425	0.316907	-1.65787	4.18557e-09	3.8384e-08	DS499601	375769	377728	1707	GO:0004497;GO:0004497;GO:0004497;GO:0005506;GO:0005506;GO:0005506;GO:0016705;GO:0016705;GO:0016705;GO:0020037;GO:0020037;GO:0020037;GO:0055114;GO:0055114;	-	cytochrome P450 monooxygenase, putative
AFUB_038500	1469.63	1968.57	970.686	0.493092	-1.02007	5.02974e-09	4.57524e-08	DS499596	1308478	1310057	1383	GO:0003824;GO:0003824;GO:0004421;GO:0004421;GO:0004421;GO:0004421;GO:0006629;GO:0006694;GO:0008202;GO:0008299;GO:0008299;GO:0008299;GO:0016126;GO:0016126;GO:0016126;GO:0016740;	K01641	hydroxymethylglutaryl-CoA synthase, putative
AFUB_096980	231.163	341.288	121.039	0.354654	-1.49552	5.97745e-09	5.39121e-08	DS499602	1210467	1211837	1317	GO:0016020;GO:0016021;GO:0016021;GO:0016021;	-	conserved hypothetical protein
AFUB_028970	113.279	174.172	52.3869	0.300777	-1.73323	8.23742e-09	7.28922e-08	DS499595	3414125	3414648	471	-	K11557	conserved hypothetical protein
AFUB_084160	296.644	492.707	100.58	0.204137	-2.29239	8.35935e-09	7.39047e-08	DS499600	1286825	1288017	1086	GO:0008270;GO:0008270;GO:0008270;GO:0016491;GO:0016491;GO:0016491;GO:0046872;GO:0055114;GO:0055114;	-	zinc-binding alcohol dehydrogenase, putative
AFUB_079120	129.356	174.781	83.9307	0.480204	-1.05828	1.65572e-08	1.41549e-07	DS499599	2003643	2004964	1149	GO:0015103;GO:0015103;GO:0015103;GO:0015297;GO:0015297;GO:0015297;GO:0015698;GO:0016020;GO:0016020;GO:0016020;GO:0016021;GO:0016021;GO:0016021;GO:0016021;GO:0055085;	K03325	arsenite efflux transporter (ArsB), putative
AFUB_084790	33.3133	56.4164	10.2102	0.180979	-2.46611	2.10859e-08	1.78252e-07	DS499600	1481167	1482350	1137	-	-	conserved hypothetical protein
AFUB_091980	3390.03	5477.94	1302.12	0.237702	-2.07278	2.24986e-08	1.89057e-07	DS499601	1577426	1578744	1269	GO:0003824;GO:0003824;GO:0010181;GO:0010181;GO:0010181;GO:0016491;GO:0016491;GO:0016491;GO:0055114;GO:0055114;	-	NADH-dependent flavin oxidoreductase, putative
AFUB_044330	48.6627	73.6327	23.6927	0.321769	-1.6359	4.53905e-08	3.66401e-07	DS499596	2996316	2996819	453	-	-	hypothetical protein
AFUB_097980	65.5394	95.0555	36.0233	0.378972	-1.39984	5.31483e-08	4.24841e-07	DS499602	1541214	1542693	1419	-	-	conserved hypothetical protein
AFUB_039270	106.705	150.502	62.9088	0.417994	-1.25845	5.73028e-08	4.56566e-07	DS499596	1528266	1530806	2340	GO:0005515;GO:0007165;GO:0007165;GO:0007165;GO:0043087;GO:0043087;GO:0043087;	K05767	GTPase activating protein Sar1, putative
AFUB_096930	56.8148	87.1182	26.5114	0.304316	-1.71636	5.8477e-08	4.64043e-07	DS499602	1197917	1198678	711	GO:0016020;GO:0016021;GO:0016021;GO:0016021;	-	hypothetical protein
AFUB_048250	7587.7	10533.3	4642.11	0.440708	-1.1821	6.21616e-08	4.9012e-07	DS499596	4093904	4095042	789	-	-	short chain dehydrogenase (AtsC), putative
AFUB_060530	251.162	361.163	141.162	0.390853	-1.3553	6.66335e-08	5.23283e-07	DS499597	3275055	3276233	1179	-	-	conserved hypothetical protein
AFUB_065480	238.341	322.656	154.025	0.477366	-1.06683	6.95087e-08	5.44125e-07	DS499598	715682	716941	1200	GO:0016020;GO:0016021;GO:0016021;GO:0016021;	-	conserved hypothetical protein
AFUB_091900	172.691	242.112	103.269	0.426537	-1.22926	8.27704e-08	6.43842e-07	DS499601	1559309	1561265	1842	GO:0005315;GO:0005315;GO:0005315;GO:0006817;GO:0006817;GO:0006817;GO:0006817;GO:0016020;GO:0016020;GO:0016020;GO:0016021;GO:0016021;GO:0016021;GO:0055085;	K14640	sodium/phosphate symporter, putative
AFUB_100920	45.7403	70.031	21.4496	0.306287	-1.70704	8.79054e-08	6.80558e-07	DS499604	103115	105816	2652	GO:0000272;GO:0000272;GO:0000272;GO:0004553;GO:0004553;GO:0005576;GO:0005576;GO:0005576;GO:0005975;GO:0005975;GO:0016787;GO:0052761;GO:0052761;GO:0052761;	K15855	glycosyl hydrolase, putative
AFUB_022410	541.609	742.737	340.482	0.458415	-1.12527	1.24862e-07	9.45841e-07	DS499595	1484905	1487432	2292	GO:0000981;GO:0000981;GO:0000981;GO:0003677;GO:0003677;GO:0003677;GO:0003677;GO:0005634;GO:0005634;GO:0005634;GO:0005634;GO:0006351;GO:0006351;GO:0006351;GO:0006355;GO:0006355;GO:0006357;GO:0008270;GO:0008270;GO:0008270;GO:0046872;	-	C6 transcription factor, putative
AFUB_003620	24.8662	41.1766	8.5558	0.207783	-2.26685	1.4207e-07	1.06229e-06	DS499594	995751	996448	642	GO:0000981;GO:0000981;GO:0000981;GO:0005634;GO:0005634;GO:0005634;GO:0006355;GO:0006355;GO:0006357;GO:0008270;GO:0008270;GO:0008270;	-	hypothetical protein
AFUB_051230	674.958	1067.96	281.958	0.264016	-1.9213	1.60677e-07	1.19506e-06	DS499597	640247	642025	1617	GO:0005887;GO:0016020;GO:0016021;GO:0016021;GO:0016021;GO:0055085;GO:0055085;GO:0055085;	-	MFS multidrug transporter, putative
AFUB_060800	68.0551	96.7462	39.364	0.406879	-1.29733	2.143e-07	1.57249e-06	DS499597	3347098	3348576	1479	GO:0006486;GO:0006486;GO:0006486;GO:0016020;GO:0016021;GO:0016021;GO:0016021;GO:0016740;GO:0016757;GO:0016757;GO:0016757;GO:0016757;	K05535	alpha-1,2-mannosyltransferase, putative
AFUB_010860	91.3804	125.447	57.314	0.456879	-1.13012	2.28994e-07	1.67159e-06	DS499594	3078788	3079191	294	-	-	hypothetical protein
AFUB_081300	68.1756	96.9342	39.4169	0.406636	-1.29819	2.45413e-07	1.78482e-06	DS499600	457396	459939	2544	GO:0005515;GO:0016491;GO:0016491;GO:0016491;GO:0055114;GO:0055114;	-	N,N-dimethylglycine oxidase, putative
AFUB_098740	89.2277	122.629	55.8261	0.455244	-1.13529	2.57454e-07	1.86804e-06	DS499603	164113	167688	3576	GO:0005634;GO:0005634;GO:0006351;GO:0006351;GO:0006355;GO:0006355;GO:0016787;GO:0032041;GO:0032041;	K11484	histone deacetylase HosB
AFUB_006730	944.369	1394.09	494.649	0.354818	-1.49485	2.82522e-07	2.03218e-06	DS499594	1901124	1901764	564	-	-	pathogenesis associated protein Cap20, putative
AFUB_042320	534.105	720.042	348.167	0.483538	-1.0483	3.68314e-07	2.61487e-06	DS499596	2375087	2377412	1764	GO:0005215;GO:0008643;GO:0008643;GO:0008643;GO:0016020;GO:0016020;GO:0016020;GO:0016021;GO:0016021;GO:0016021;GO:0016021;GO:0022857;GO:0022857;GO:0022891;GO:0055085;GO:0055085;	-	MFS sugar transporter, putative
AFUB_048120	156.572	227.172	85.9711	0.37844	-1.40186	4.307e-07	3.02289e-06	DS499596	4059085	4060468	1065	GO:0003824;GO:0003824;GO:0003824;GO:0050662;GO:0050662;GO:0050662;	-	conserved hypothetical protein
AFUB_018430	90.4191	125.351	55.4876	0.442659	-1.17573	5.20664e-07	3.60038e-06	DS499595	316763	318792	1974	GO:0003951;GO:0003951;GO:0003951;GO:0006741;GO:0006741;GO:0006741;GO:0016301;GO:0016310;GO:0019674;GO:0019674;GO:0019674;	K00858	NAD+ kinase Utr1, putative
AFUB_069580	195.366	261.532	129.2	0.494011	-1.01739	6.2811e-07	4.27723e-06	DS499598	1880406	1881810	1146	GO:0004402;GO:0004402;GO:0005515;GO:0008080;GO:0008080;GO:0016573;GO:0016740;	K06062	histone acetyltransferase (Gcn5), putative
AFUB_033970	47.4087	69.9407	24.8767	0.355683	-1.49134	6.29783e-07	4.2818e-06	DS499596	53918	55618	1701	GO:0005887;GO:0016020;GO:0016021;GO:0016021;GO:0016021;GO:0055085;GO:0055085;GO:0055085;	-	MFS drug efflux transporter, putative
AFUB_096880	78.9261	109.02	48.8321	0.447918	-1.15869	6.30086e-07	4.2818e-06	DS499602	1183941	1184479	501	-	-	hypothetical protein
AFUB_050540	322.509	519.889	125.128	0.240682	-2.0548	7.39985e-07	4.96012e-06	DS499597	453388	454409	963	GO:0016491;GO:0016491;GO:0016491;GO:0055114;GO:0055114;	K15303	aldehyde reductase (GliO), putative
AFUB_074650	179.233	239.585	118.881	0.496195	-1.01102	7.51704e-07	5.02498e-06	DS499599	717158	718033	876	-	K13115	DUF455 domain protein
AFUB_044490	90.0304	123.34	56.7206	0.459871	-1.1207	7.78252e-07	5.19539e-06	DS499596	3051548	3052255	708	GO:0008080;GO:0008080;GO:0008080;GO:0016740;	-	acetyltransferase, GNAT family, putative
AFUB_092210	51.2279	74.6822	27.7737	0.371891	-1.42705	8.21524e-07	5.46942e-06	DS499601	1620097	1620524	378	-	-	hypothetical protein
AFUB_019270	560.772	770.519	351.025	0.45557	-1.13426	1.14575e-06	7.46636e-06	DS499595	539386	540798	1413	-	-	conserved hypothetical protein
AFUB_098690	39.7779	59.7963	19.7594	0.330446	-1.59752	1.15364e-06	7.50287e-06	DS499603	152194	154121	1728	GO:0003677;GO:0003677;GO:0003677;GO:0003677;GO:0005634;GO:0005634;GO:0005634;	-	homeobox transcription factor, putative
AFUB_031020	98.0337	131.664	64.4032	0.489147	-1.03166	1.20395e-06	7.79912e-06	DS499595	4037396	4038316	870	-	-	conserved hypothetical protein
AFUB_054670	462.061	629.672	294.45	0.467624	-1.09658	1.31479e-06	8.43383e-06	DS499597	1664246	1666365	1941	GO:0016020;GO:0016021;GO:0016021;GO:0016021;	-	integral membrane protein
AFUB_032790	167.103	246.79	87.4156	0.35421	-1.49732	1.49084e-06	9.49506e-06	DS499595	4523262	4524866	1464	GO:0005515;GO:0007165;GO:0007165;GO:0007165;GO:0016301;GO:0016301;GO:0016301;GO:0016310;	K19841	protein kinase regulator Ste50
AFUB_067960	29.2369	45.837	12.6368	0.275689	-1.85889	1.56843e-06	9.95056e-06	DS499598	1406648	1407008	315	-	-	hypothetical protein
AFUB_003190	147.438	214.242	80.6342	0.376369	-1.40978	1.57697e-06	9.99829e-06	DS499594	880525	881289	765	GO:0046872;GO:0046872;GO:0046872;GO:0046872;	K14404	mRNA cleavage and polyadenylation specificity factor complex subunit, putative
AFUB_099280	489.628	716.642	262.615	0.366452	-1.44831	1.6156e-06	1.02366e-05	DS499603	323729	325655	1746	GO:0005887;GO:0016020;GO:0016021;GO:0016021;GO:0016021;GO:0055085;GO:0055085;GO:0055085;	-	MFS transporter, putative
AFUB_045890	89.4419	120.763	58.1206	0.481278	-1.05506	1.66485e-06	1.05216e-05	DS499596	3519163	3519617	393	GO:0003677;	-	hypothetical protein
AFUB_044820	415.854	581.484	250.225	0.430321	-1.21652	1.73922e-06	1.09564e-05	DS499596	3194593	3198587	3948	GO:0000166;GO:0005524;GO:0005524;GO:0005524;GO:0005524;GO:0016020;GO:0016021;GO:0016021;GO:0016021;GO:0016021;GO:0016887;GO:0016887;GO:0042626;GO:0042626;GO:0042626;GO:0055085;GO:0055085;	-	ABC multidrug transporter SitT
AFUB_101030	32.3009	49.7533	14.8485	0.298442	-1.74448	1.80671e-06	1.13598e-05	DS499604	147281	147982	594	-	-	hypothetical protein
AFUB_066780	375.184	504.506	245.863	0.487334	-1.03702	2.06967e-06	1.29141e-05	DS499598	1073189	1074340	1152	-	-	conserved hypothetical protein
AFUB_096790	142.364	245.505	39.2221	0.159761	-2.64601	2.08105e-06	1.29769e-05	DS499602	1158702	1159733	837	GO:0016020;GO:0016021;GO:0016021;GO:0016021;GO:0043386;GO:0043386;GO:0043386;	-	conserved hypothetical protein
AFUB_077120	63.2668	90.8472	35.6863	0.392816	-1.34807	2.49612e-06	1.52843e-05	DS499599	1416610	1418569	1677	GO:0006865;GO:0006865;GO:0015171;GO:0016020;GO:0016020;GO:0016020;GO:0016021;GO:0016021;GO:0016021;GO:0016021;GO:0022857;GO:0022857;GO:0055085;GO:0055085;	K03293	amino acid permease, putative
AFUB_050030	729.812	1020.87	438.755	0.429786	-1.21831	2.70567e-06	1.64955e-05	DS499597	319407	320684	579	-	-	hypothetical protein
AFUB_056700	38.4257	57.2691	19.5823	0.341935	-1.5482	2.79197e-06	1.69901e-05	DS499597	2248025	2248695	603	-	-	oxidoreductase, short-chain dehydrogenase/reductase family
AFUB_025530	93.0103	124.2	61.8203	0.497747	-1.00652	2.96008e-06	1.79355e-05	DS499595	2458820	2460609	1692	GO:0005515;	-	PB1 domain protein, putative
AFUB_063660	37.0988	55.5607	18.6369	0.335434	-1.5759	3.36627e-06	2.02594e-05	DS499598	238456	238695	240	-	-	hypothetical protein
AFUB_047090	356.018	594.782	117.254	0.197138	-2.34272	3.43896e-06	2.06463e-05	DS499596	3799097	3800245	1149	GO:0016491;GO:0016491;GO:0016491;GO:0055114;GO:0055114;	-	AMID-like mitochondrial oxidoreductase, putative
AFUB_095350	184.191	259.559	108.823	0.419262	-1.25408	3.66722e-06	2.19098e-05	DS499602	688635	689910	1056	GO:0006725;GO:0006725;GO:0006725;GO:0008198;GO:0008198;GO:0008198;GO:0008270;GO:0008270;GO:0008270;GO:0016020;GO:0016021;GO:0016021;GO:0016021;GO:0016491;GO:0016491;GO:0016701;GO:0016701;GO:0016701;GO:0051213;GO:0051213;GO:0051213;GO:0055114;GO:0055114;	-	aromatic ring-opening dioxygenase LigB subunit, putative
AFUB_009810	305.649	438.464	172.834	0.394181	-1.34307	4.53648e-06	2.68102e-05	DS499594	2773451	2778675	4377	GO:0000166;GO:0005524;GO:0005524;GO:0005524;GO:0005524;GO:0016020;GO:0016021;GO:0016021;GO:0016021;GO:0016021;GO:0016887;GO:0016887;GO:0042626;GO:0042626;GO:0042626;GO:0055085;GO:0055085;	-	ABC multidrug transporter, putative
AFUB_076180	875.588	1169.87	581.306	0.496898	-1.00898	4.63229e-06	2.73272e-05	DS499599	1186662	1187705	1044	GO:0016491;GO:0016491;GO:0016491;GO:0055114;GO:0055114;	-	zinc-binding oxidoreductase ToxD, putative
AFUB_060170	43.621	63.5803	23.6618	0.372156	-1.42602	4.68311e-06	2.75774e-05	DS499597	3140124	3141110	987	GO:0016020;GO:0016021;GO:0016021;GO:0016021;	-	conserved hypothetical protein
AFUB_039480	723.957	1154.16	293.758	0.254522	-1.97414	5.43017e-06	3.14311e-05	DS499596	1592272	1592805	534	-	-	extracellular thaumatin domain protein, putative
AFUB_089570	386.04	555.306	216.775	0.39037	-1.35709	5.48926e-06	3.17358e-05	DS499601	903247	904896	1650	GO:0000166;GO:0001678;GO:0001678;GO:0001678;GO:0004396;GO:0004396;GO:0004396;GO:0004396;GO:0005524;GO:0005524;GO:0005524;GO:0005524;GO:0005536;GO:0005536;GO:0005536;GO:0005623;GO:0005623;GO:0005623;GO:0005975;GO:0005975;GO:0006096;GO:0006096;GO:0006096;GO:0016301;GO:0016310;GO:0016740;GO:0016773;GO:0016773;GO:0046835;	K00844	hexokinase, putative
AFUB_051540	148.952	219.426	78.4771	0.357647	-1.48339	6.70748e-06	3.8284e-05	DS499597	748437	751509	2916	GO:0000981;GO:0000981;GO:0000981;GO:0003677;GO:0003677;GO:0003677;GO:0003677;GO:0005634;GO:0005634;GO:0005634;GO:0005634;GO:0006351;GO:0006351;GO:0006351;GO:0006355;GO:0006355;GO:0006357;GO:0008270;GO:0008270;GO:0008270;GO:0046872;	-	C6 transcription factor, putative
AFUB_057530	200.449	267.68	133.217	0.49767	-1.00674	6.77861e-06	3.86675e-05	DS499597	2463789	2464691	810	-	-	conserved hypothetical protein
AFUB_092190	144.876	207.065	82.6867	0.399328	-1.32435	7.91506e-06	4.46583e-05	DS499601	1614423	1615268	795	GO:0016020;GO:0016021;GO:0016021;GO:0016021;	-	integral membrane protein Pth11-like, putative
AFUB_082990	1138.37	1570.44	706.296	0.449744	-1.15282	9.09104e-06	5.06832e-05	DS499600	911236	912144	909	-	K06911	pirin, putative
AFUB_080020	21.3882	34.3255	8.45091	0.246199	-2.0221	1.04563e-05	5.77064e-05	DS499600	10143	10661	519	GO:0005634;GO:0005634;GO:0005634;	-	hypothetical protein
AFUB_030920	56.091	78.3471	33.835	0.43186	-1.21137	1.07172e-05	5.90137e-05	DS499595	4017567	4018589	1023	-	-	hypothetical protein
AFUB_071210	122.603	165.915	79.2913	0.477904	-1.06521	1.38899e-05	7.50555e-05	DS499598	2305187	2306151	903	-	-	hypothetical protein
AFUB_057500	1366.29	2171.76	560.811	0.258228	-1.95328	1.42278e-05	7.67555e-05	DS499597	2460346	2461098	654	GO:0016491;GO:0016491;GO:0016657;GO:0016657;GO:0016657;GO:0034599;GO:0034599;GO:0034599;GO:0055114;	K07078	nitroreductase family protein, putative
AFUB_074430	324.158	469.979	178.336	0.379455	-1.398	1.59235e-05	8.48795e-05	DS499599	646108	648056	1782	GO:0004370;GO:0004370;GO:0004370;GO:0005975;GO:0005975;GO:0005975;GO:0006072;GO:0006072;GO:0006072;GO:0016301;GO:0016310;GO:0016740;GO:0016773;GO:0016773;	K00864	glycerol kinase, putative
AFUB_097210	71.4771	96.1811	46.7732	0.486303	-1.04007	1.60843e-05	8.569e-05	DS499602	1248667	1250406	1548	GO:0004180;GO:0004185;GO:0004185;GO:0004185;GO:0004185;GO:0006508;GO:0006508;GO:0006508;GO:0008233;GO:0016787;	K01288	serine carboxypeptidase (CpdS), putative
AFUB_030380	118.297	168.53	68.0628	0.403861	-1.30807	1.6102e-05	8.57378e-05	DS499595	3856793	3858202	1308	GO:0016020;GO:0016021;GO:0016021;GO:0016021;	-	DUF821 domain protein
AFUB_014890	131.915	176.435	87.3939	0.495332	-1.01353	1.76645e-05	9.35014e-05	DS499594	4205879	4207194	1014	GO:0005737;GO:0005737;GO:0009058;GO:0009058;GO:0009058;GO:0016740;GO:0016747;GO:0016747;GO:0016747;	K00641	homoserine acetyltransferase family protein
AFUB_091740	68.9627	93.1193	44.806	0.481168	-1.05539	2.06676e-05	0.000107774	DS499601	1516054	1516733	543	-	-	hypothetical protein
AFUB_030440	190.959	268.387	113.532	0.423016	-1.24122	2.12975e-05	0.000110724	DS499595	3875758	3877461	1578	GO:0046983;GO:0046983;GO:0046983;GO:0071339;GO:0071339;GO:0090575;GO:0090575;	-	HLH transcription factor (Hpa3), putative
AFUB_021500	630.474	845.304	415.644	0.49171	-1.02412	3.52859e-05	0.00017625	DS499595	1219961	1221505	1473	-	-	conserved hypothetical protein
AFUB_044850	609.202	856.748	361.656	0.422126	-1.24425	3.82568e-05	0.000189741	DS499596	3206927	3208315	1389	-	-	siderophore biosynthesis acetylase AceI, putative
AFUB_034100	46.668	65.47	27.8661	0.425632	-1.23232	3.87517e-05	0.000192099	DS499596	80538	81371	774	-	-	conserved hypothetical protein
AFUB_057870	28.6689	42.7629	14.5749	0.340829	-1.55288	4.94035e-05	0.000240966	DS499597	2535140	2535994	855	GO:0003824;GO:0003824;GO:0004332;GO:0005975;GO:0005975;GO:0005975;GO:0006096;GO:0008270;GO:0008270;GO:0008270;GO:0008270;GO:0016829;GO:0016832;GO:0016832;GO:0016832;GO:0046872;	K01624	fructose-bisphosphate aldolase, putative
AFUB_068160	129.604	197.593	61.6139	0.311822	-1.68121	4.94421e-05	0.000240966	DS499598	1464981	1466102	1122	-	-	conserved hypothetical protein
AFUB_029850	59.6314	80.679	38.5838	0.478239	-1.0642	5.06477e-05	0.000246506	DS499595	3699010	3700797	1728	GO:0005887;GO:0016020;GO:0016021;GO:0016021;GO:0016021;GO:0055085;GO:0055085;GO:0055085;	-	MFS transporter, putative
AFUB_094600	64.0355	86.037	42.0341	0.488558	-1.0334	5.47471e-05	0.000264204	DS499602	487849	489447	1542	-	-	conserved hypothetical protein
AFUB_042200	40.5512	59.7151	21.3874	0.358157	-1.48134	5.48103e-05	0.000264379	DS499596	2339663	2340553	891	-	-	conserved hypothetical protein
AFUB_003200	244.207	388.807	99.6072	0.256187	-1.96473	5.53853e-05	0.00026676	DS499594	882243	883041	612	GO:0003955;GO:0003955;GO:0003955;GO:0010181;GO:0010181;GO:0010181;GO:0016491;GO:0016491;GO:0055114;	K03809	NADH-quinone oxidoreductase, putative
AFUB_066820	44.2969	62.1876	26.4062	0.424621	-1.23575	5.58971e-05	0.000268962	DS499598	1084105	1086294	2058	GO:0000981;GO:0000981;GO:0000981;GO:0005634;GO:0005634;GO:0005634;GO:0006355;GO:0006355;GO:0006357;GO:0008270;GO:0008270;GO:0008270;	-	C6 sexual development transcription factor, putative
AFUB_096780	266.524	463.59	69.4586	0.149828	-2.73863	5.83035e-05	0.00028013	DS499602	1157104	1157745	642	-	-	conserved hypothetical protein
AFUB_087400	133.066	178.275	87.8558	0.49281	-1.0209	6.11499e-05	0.000292521	DS499601	215915	217159	1245	-	-	hypothetical protein
AFUB_097690	35.9047	52.4735	19.336	0.36849	-1.4403	8.64356e-05	0.000399308	DS499602	1431268	1431821	501	GO:0003700;GO:0003700;GO:0003700;GO:0005634;GO:0005634;GO:0005634;GO:0006355;GO:0006355;GO:0043565;GO:0043565;GO:0043565;	K15859	hypothetical protein
AFUB_044200	252.071	352.241	151.902	0.431245	-1.21342	8.90744e-05	0.000411112	DS499596	2956970	2960389	2973	GO:0006629;GO:0006629;GO:0006629;GO:0016042;GO:0016042;GO:0016042;GO:0016787;GO:0016787;GO:0016787;	-	Patatin-like phospholipase, putative
AFUB_048260	36.2159	51.6065	20.8253	0.40354	-1.30922	0.000106762	0.000485685	DS499596	4096474	4096885	333	-	-	hypothetical protein
AFUB_071200	58.8498	78.8258	38.8738	0.493161	-1.01987	0.000114198	0.000514988	DS499598	2304358	2305010	591	-	-	hypothetical protein
AFUB_102210	36.0386	53.7959	18.2814	0.339829	-1.55712	0.000118455	0.000532965	DS499605	20684	21947	1203	-	-	hypothetical protein
AFUB_033620	12.1832	20.4746	3.89179	0.190079	-2.39533	0.000128265	0.000572394	DS499595	4724779	4725945	1167	GO:0016020;GO:0016021;GO:0016021;GO:0016021;	-	integral membrane protein
AFUB_096440	38.2525	53.866	22.6389	0.420281	-1.25057	0.000137943	0.000610047	DS499602	1034763	1035932	729	-	-	conserved hypothetical protein
AFUB_061680	891.461	1402.9	380.021	0.270882	-1.88426	0.00014032	0.000619723	DS499597	3567830	3568721	732	-	-	oxidoreductase, short chain dehydrogenase/reductase family
AFUB_060960	20.8715	31.802	9.94102	0.312591	-1.67765	0.000202006	0.000861986	DS499597	3395688	3396745	1005	-	-	DUF614 domain protein
AFUB_087900	40.5111	57.231	23.7912	0.415704	-1.26637	0.000268252	0.00112085	DS499601	349567	352342	2538	GO:0000272;GO:0000272;GO:0000272;GO:0004553;GO:0004553;GO:0004567;GO:0004567;GO:0004567;GO:0005975;GO:0005975;GO:0005975;GO:0008152;GO:0016787;GO:0016798;	K01192	beta-mannosidase, putative
AFUB_067950	32.6559	46.117	19.1947	0.416217	-1.26459	0.000340195	0.00138442	DS499598	1404853	1405201	255	-	-	hypothetical protein
AFUB_035450	16.3859	27.5321	5.23966	0.190311	-2.39357	0.000421083	0.00168502	DS499596	434589	437187	2130	GO:0000902;GO:0000902;	-	HSP70 family protein
AFUB_094710	282.377	378.862	185.893	0.490661	-1.0272	0.00046683	0.00184631	DS499602	521084	524489	3348	GO:0000166;GO:0005524;GO:0005524;GO:0005524;GO:0005524;GO:0016887;GO:0016887;GO:0016887;	K03235	mRNA-nucleus export ATPase (Elf1), putative
AFUB_067030	17.9205	27.7448	8.09612	0.291807	-1.77692	0.000516226	0.00201975	DS499598	1129774	1130743	855	GO:0016491;GO:0016491;GO:0016657;GO:0016657;GO:0016657;GO:0034599;GO:0034599;GO:0034599;GO:0055114;	K07078	conserved hypothetical protein
AFUB_084740	60.1979	86.542	33.8538	0.391184	-1.35408	0.000590444	0.00227663	DS499600	1472124	1472969	846	-	-	conserved hypothetical protein
AFUB_005890	58.5853	88.6316	28.5391	0.321997	-1.63488	0.000684235	0.0026056	DS499594	1661184	1662395	1212	GO:0003677;GO:0003677;GO:0003677;	-	conserved hypothetical protein
AFUB_093930	39.462	63.3818	15.5423	0.245216	-2.02787	0.000725398	0.00274907	DS499602	309109	313912	4644	GO:0000166;GO:0005524;GO:0005524;GO:0005524;GO:0005524;GO:0016020;GO:0016020;GO:0016020;GO:0016021;GO:0016021;GO:0016021;GO:0016021;GO:0016887;GO:0016887;GO:0042626;GO:0042626;GO:0042626;GO:0055085;GO:0055085;	-	ABC drug exporter AtrF
AFUB_045170	471.233	761.472	180.993	0.237689	-2.07285	0.000741358	0.0028036	DS499596	3291616	3292237	558	GO:0005576;GO:0005576;GO:0005576;GO:0005618;GO:0005618;GO:0005618;GO:0030435;GO:0030435;GO:0030435;	-	cell wall protein PhiA
AFUB_068040	39.4047	53.5175	25.292	0.472593	-1.08133	0.000838818	0.00312532	DS499598	1424446	1424965	207	-	-	conserved hypothetical protein
AFUB_000990	37.1813	50.6562	23.7063	0.467984	-1.09547	0.000889322	0.00328365	DS499594	255084	257042	1959	GO:0016020;GO:0016021;GO:0016021;GO:0016021;GO:0016491;GO:0016491;GO:0016491;GO:0016491;GO:0055114;GO:0055114;GO:0055114;	K00521	ferric-chelate reductase, putative
AFUB_067420	42.7206	57.3128	28.1284	0.490788	-1.02683	0.00096561	0.00353877	DS499598	1250930	1251655	444	-	-	conserved hypothetical protein
AFUB_086260	66.5726	92.1408	41.0044	0.445019	-1.16806	0.00126141	0.00449068	DS499600	1883787	1884938	951	-	-	short-chain dehydrogenase, putative
AFUB_034070	34.4624	47.0763	21.8486	0.46411	-1.10746	0.00134062	0.00473161	DS499596	76427	77464	1038	-	-	conserved hypothetical protein
AFUB_070520	24.5729	34.9268	14.2189	0.407106	-1.29652	0.0014524	0.00508417	DS499598	2119683	2120682	834	GO:0003676;GO:0003676;GO:0003676;	-	C2H2 finger domain protein, putative
AFUB_072925	50.7156	84.6973	16.7339	0.197573	-2.33954	0.00145421	0.00508869	DS499599	213553	214227	675	-	-	conserved hypothetical protein
AFUB_078410	29.4964	43.5252	15.4675	0.35537	-1.49261	0.00156785	0.00544376	DS499599	1825481	1827159	1626	GO:0005886;GO:0005886;GO:0005886;GO:0016020;GO:0016740;GO:0016740;GO:0016740;GO:0031225;GO:0031225;GO:0031225;	-	1,3-beta-glucanosyltransferase, putative
AFUB_031420	1295.65	1743.18	848.12	0.486537	-1.03938	0.00174441	0.00598917	DS499595	4140601	4142113	1305	GO:0004364;GO:0004364;GO:0004364;GO:0005515;GO:0016020;GO:0016021;GO:0016021;GO:0016021;GO:0016740;	K07393	cell wall biogenesis protein/glutathione transferase, putative
AFUB_011930	318.953	451.377	186.529	0.413245	-1.27493	0.00206072	0.00696821	DS499594	3351525	3352477	897	-	-	oxidoreductase CipA-like, putative
AFUB_066510	19.3972	28.1857	10.6087	0.376387	-1.40971	0.00218543	0.00735956	DS499598	1008840	1010723	1884	GO:0016020;GO:0016021;GO:0016021;GO:0016021;	-	conserved hypothetical protein
AFUB_029400	25.6168	35.7414	15.4921	0.433448	-1.20607	0.00255583	0.00847351	DS499595	3558485	3559677	1068	GO:0003676;GO:0003676;GO:0003676;	-	C2H2 finger domain protein FlbC
AFUB_081840	87.7358	127.016	48.4562	0.381498	-1.39025	0.00255943	0.00848258	DS499600	575337	576965	1629	GO:0005215;GO:0008643;GO:0008643;GO:0008643;GO:0016020;GO:0016020;GO:0016020;GO:0016021;GO:0016021;GO:0016021;GO:0016021;GO:0022857;GO:0022857;GO:0022891;GO:0055085;GO:0055085;	-	MFS sugar transporter Stl1, putative
AFUB_036520	47.7458	66.7537	28.7379	0.430507	-1.21589	0.00393951	0.0124606	DS499596	718146	719850	1644	-	-	conserved hypothetical protein
AFUB_081380	3.64082	6.92005	0.361585	0.0522517	-4.25838	0.00431258	0.0135318	DS499600	476056	477413	939	GO:0016020;GO:0016021;GO:0016021;GO:0016021;	-	integral membrane protein
AFUB_033760	3.6146	6.86761	0.361585	0.0526508	-4.2474	0.00439659	0.0137735	DS499595	4756900	4757568	669	GO:0004222;GO:0004222;GO:0004222;GO:0005576;GO:0005576;GO:0005576;GO:0006508;GO:0006508;GO:0006508;GO:0008233;GO:0008237;GO:0008237;GO:0008237;GO:0016787;GO:0046872;GO:0046872;GO:0046872;	-	metalloproteinase, putative
AFUB_096910	31.8898	42.7047	21.0748	0.493501	-1.01887	0.00458051	0.0142588	DS499602	1191237	1192355	1119	GO:0005515;	-	ankyrin repeat protein
AFUB_095490	29.7865	40.0533	19.5197	0.487343	-1.03699	0.00491955	0.0152132	DS499602	728808	729432	564	GO:0005375;GO:0005375;GO:0005375;GO:0016020;GO:0016021;GO:0016021;GO:0016021;GO:0016021;GO:0035434;GO:0035434;	-	Ctr copper transporter, putative
AFUB_034090	27.2534	36.9068	17.6001	0.476879	-1.06831	0.00609872	0.0183297	DS499596	79960	80516	501	-	-	conserved hypothetical protein
AFUB_057770	24.8911	34.5514	15.2309	0.440818	-1.18175	0.0065439	0.0194891	DS499597	2511865	2513188	1161	GO:0000272;GO:0005576;GO:0005576;GO:0005576;GO:0005975;GO:0016829;GO:0045490;GO:0045490;GO:0045490;GO:0047490;GO:0047490;GO:0047490;GO:0071555;GO:0071555;GO:0071555;	K01732	pectin lyase
AFUB_046980	32.484	43.4128	21.5553	0.496519	-1.01008	0.00713677	0.0210572	DS499596	3755108	3755883	678	-	-	DUF341 domain oxidoreductase, putative
AFUB_096970	18.0112	27.2898	8.73251	0.319991	-1.6439	0.00724686	0.0213692	DS499602	1205254	1208830	1542	-	-	conserved hypothetical protein
AFUB_054540	62.1766	83.7402	40.613	0.484988	-1.04398	0.00735636	0.0216661	DS499597	1627132	1628757	1626	-	-	conserved hypothetical protein
AFUB_085550	21.7259	29.956	13.4957	0.450519	-1.15034	0.00766526	0.022455	DS499600	1707280	1708251	972	GO:0008152;GO:0008152;GO:0016787;GO:0016787;GO:0016787;	-	lipase/esterase, putative
AFUB_044730	13.267	19.3818	7.15209	0.36901	-1.43827	0.0102717	0.0289442	DS499596	3175304	3177053	1587	GO:0005887;GO:0016020;GO:0016021;GO:0016021;GO:0016021;GO:0055085;GO:0055085;GO:0055085;	-	MFS multidrug transporter, putative
AFUB_041660	5.05015	8.71547	1.38484	0.158895	-2.65386	0.0109352	0.0305081	DS499596	2182942	2184256	1221	GO:0016020;GO:0016021;GO:0016021;GO:0016021;	-	conserved hypothetical protein
AFUB_011920	83.6804	112.742	54.6186	0.484456	-1.04556	0.0115132	0.0318767	DS499594	3349151	3350901	1728	GO:0000981;GO:0000981;GO:0000981;GO:0005634;GO:0005634;GO:0005634;GO:0006355;GO:0006355;GO:0006357;GO:0008270;GO:0008270;GO:0008270;	-	conserved hypothetical protein
AFUB_044370	17.0795	23.968	10.1909	0.425189	-1.23383	0.0124197	0.0340797	DS499596	3009467	3011149	1572	-	-	hypothetical protein
AFUB_023800	14.1911	20.2434	8.13875	0.402045	-1.31457	0.0151494	0.0404752	DS499595	1970886	1971348	228	-	-	hypothetical protein
AFUB_081730	9.96534	14.9851	4.94561	0.330036	-1.59931	0.0158822	0.0420902	DS499600	549340	550606	1065	-	-	DUF1295 domain protein
AFUB_016740	5.88928	9.64564	2.13291	0.221127	-2.17705	0.0167468	0.0441125	DS499594	4764432	4764726	246	GO:0006950;GO:0006950;	-	heat shock protein Awh11/Hsp9, putative
AFUB_082940	8.75821	13.3125	4.20395	0.31579	-1.66296	0.0195305	0.0502696	DS499600	898461	899435	732	GO:0003824;GO:0003824;GO:0003824;	-	sulfonate biosynthesis enzyme, putative
AFUB_033980	8.70047	13.1536	4.24734	0.322903	-1.63083	0.0227071	0.0568977	DS499596	56236	56922	687	-	-	conserved hypothetical protein
AFUB_054180	16.6729	22.7251	10.6208	0.46736	-1.09739	0.0262383	0.0642731	DS499597	1528074	1529628	1509	-	-	hypothetical protein
AFUB_054490	6.34352	10.1986	2.48846	0.244001	-2.03504	0.0262612	0.0642811	DS499597	1617139	1619602	1908	-	K01277	dipeptidyl peptidase III
AFUB_034160	7.5747	11.5822	3.56718	0.307988	-1.69905	0.0273386	0.0667015	DS499596	93182	93810	579	GO:0016020;GO:0016021;GO:0016021;GO:0016021;	-	hypothetical protein
AFUB_046150	7.50227	11.4683	3.53624	0.308349	-1.69736	0.0278787	0.0677458	DS499596	3570011	3571030	1020	-	-	conserved hypothetical protein
AFUB_077110	11.2086	16.1178	6.29951	0.390842	-1.35534	0.0281526	0.0683329	DS499599	1416471	1416596	126	-	-	conserved hypothetical protein
AFUB_021140	9.81135	14.2789	5.34378	0.374243	-1.41795	0.0303504	0.0729477	DS499595	1098157	1099997	1350	GO:0005887;GO:0016020;GO:0016021;GO:0016021;GO:0016021;GO:0055085;GO:0055085;GO:0055085;	-	MFS transporter, putative
AFUB_017250	3.81747	6.56225	1.07268	0.163463	-2.61297	0.0317912	0.0758675	DS499595	22021	23548	1311	GO:0008270;GO:0008270;GO:0008270;GO:0016491;GO:0016491;GO:0016491;GO:0055114;GO:0055114;	-	glutathione-dependent formaldehyde dehydrogenase
AFUB_079200	11.4105	16.1538	6.66713	0.412728	-1.27674	0.0364223	0.084968	DS499599	2029730	2030616	834	GO:0004497;GO:0004497;GO:0004497;GO:0055114;GO:0071949;GO:0071949;GO:0071949;	-	monooxygenase, putative
AFUB_075500	11.3738	16.0491	6.69845	0.417371	-1.2606	0.0366559	0.0853527	DS499599	993167	994855	1569	GO:0004497;GO:0004497;GO:0004497;GO:0005506;GO:0005506;GO:0005506;GO:0016020;GO:0016021;GO:0016021;GO:0016021;GO:0016491;GO:0016705;GO:0016705;GO:0016705;GO:0020037;GO:0020037;GO:0020037;GO:0046872;GO:0055114;GO:0055114;GO:0055114;	-	PDA-like cytochrome P450 monooxygenase , putative
AFUB_086290	4.79392	7.81048	1.77736	0.227561	-2.13567	0.0369817	0.0859674	DS499600	1889674	1891022	1284	GO:0009820;GO:0009820;GO:0009820;GO:0016740;GO:0016765;GO:0016765;GO:0016765;	K14134	dimethylallyl tryptophan synthase, putative
AFUB_049220	4.76179	7.77074	1.75284	0.225569	-2.14836	0.037428	0.0868408	DS499597	135440	135643	204	-	-	hypothetical protein
AFUB_097090	25.3093	35.7881	14.8304	0.414394	-1.27092	0.0405434	0.0930815	DS499602	1229582	1230240	603	-	-	IgE-binding protein
AFUB_091610	67.3301	91.0915	43.5687	0.478296	-1.06402	0.0425556	0.0967411	DS499601	1481231	1482403	1116	GO:0016491;GO:0016491;GO:0051213;GO:0051213;GO:0051213;GO:0055114;GO:0055114;	K19245	alpha-ketoglutarate-dependent taurine dioxygenase
AFUB_098070	12.9532	17.7488	8.15762	0.459616	-1.1215	0.0464128	0.10389	DS499602	1569314	1570179	678	-	-	hypothetical protein
AFUB_089560	8.16149	12.113	4.20998	0.347559	-1.52467	0.0467516	0.104554	DS499601	899029	899329	240	-	-	hypothetical protein
AFUB_044460	5.09748	8.08695	2.10801	0.260668	-1.93971	0.0476901	0.106242	DS499596	3043699	3044112	357	-	-	conserved hypothetical protein
AFUB_044110	6.09844	9.3657	2.83118	0.302292	-1.72598	0.048106	0.106975	DS499596	2928277	2929211	873	-	-	C2H2 type zinc finger domain protein
AFUB_092260	1327.42	57.9989	2596.84	44.7739	5.48459	7.93815e-292	1.56223e-288	DS499601	1630435	1632423	1938	GO:0005524;GO:0005524;GO:0005524;	-	AAA family ATPase, putative
AFUB_069460	1039.43	13.0379	2065.82	158.448	7.30786	1.07206e-222	1.50701e-219	DS499598	1846470	1847318	756	-	-	conserved hypothetical protein
AFUB_028939	3471.51	812.119	6130.89	7.54925	2.91633	3.76684e-212	4.63321e-209	DS499595	3407003	3408514	1362	GO:0003824;GO:0003824;GO:0008483;GO:0008483;GO:0008483;GO:0016740;	K20247	aminotransferase family protein, putative
AFUB_054380	518.634	41.1298	996.138	24.2194	4.59809	2.59662e-207	2.83898e-204	DS499597	1582867	1583850	984	-	K13993	hypothetical protein
AFUB_038360	1275.29	241.178	2309.4	9.57552	3.25935	1.2543e-199	1.12203e-196	DS499596	1268739	1269745	900	GO:0006950;GO:0006950;GO:0016020;GO:0016021;GO:0016021;GO:0016021;GO:0016021;	-	RTA1 domain protein, putative
AFUB_094940	1483.64	298.027	2669.26	8.95644	3.16293	1.52554e-189	1.25094e-186	DS499602	589466	590011	546	GO:0008080;GO:0008080;GO:0008080;GO:0016740;	-	GNAT family N-acetyltransferase, putative
AFUB_087560	283.434	7.24159	559.626	77.2794	6.27201	1.33129e-179	9.35708e-177	DS499601	265969	266565	597	-	-	GPI anchored serine-threonine rich protein
AFUB_024220	918.697	176.724	1660.67	9.39698	3.2322	2.2076e-174	1.44819e-171	DS499595	2110815	2113165	2181	GO:0000981;GO:0000981;GO:0000981;GO:0003677;GO:0003677;GO:0003677;GO:0003677;GO:0005634;GO:0005634;GO:0005634;GO:0005634;GO:0006351;GO:0006351;GO:0006351;GO:0006355;GO:0006355;GO:0006357;GO:0008270;GO:0008270;GO:0008270;GO:0046872;	-	C6 transcription factor, putative
AFUB_019590	752.748	136.752	1368.74	10.009	3.32322	4.01744e-166	2.32539e-163	DS499595	627175	628145	789	GO:0005515;	-	conserved hypothetical protein
AFUB_058080	1248.15	296.66	2199.64	7.41467	2.89038	1.28117e-163	7.00373e-161	DS499597	2575228	2577288	1836	GO:0016020;GO:0016021;GO:0016021;GO:0016021;	-	amidase, putative
AFUB_024247	1516.35	389.182	2643.51	6.79248	2.76394	7.6509e-162	3.96236e-159	DS499595	2117618	2119731	1797	GO:0004470;GO:0004470;GO:0004471;GO:0004471;GO:0004471;GO:0016491;GO:0046872;GO:0046872;GO:0046872;GO:0051287;GO:0051287;GO:0051287;GO:0055114;GO:0055114;GO:0055114;	K00029	NADP-dependent malic enzyme MaeA
AFUB_017630	747.452	142.119	1352.78	9.51866	3.25076	3.62743e-160	1.7847e-157	DS499595	115381	116242	762	GO:0008080;GO:0008080;GO:0008080;GO:0016740;	-	GNAT family acetyltransferase, putative
AFUB_030400	2583.77	285.95	4881.59	17.0715	4.09352	4.47133e-151	2.09514e-148	DS499595	3862160	3863884	1725	GO:0000166;GO:0005524;GO:0005524;GO:0005524;GO:0005524;GO:0005739;GO:0005739;GO:0005739;GO:0034551;GO:0034551;GO:0034551;	K08900	BCS1-like ATPase, putative
AFUB_028410	811.814	186.39	1437.24	7.71091	2.9469	2.90723e-143	1.30033e-140	DS499595	3255010	3257970	2841	-	-	von Willebrand domain protein
AFUB_075450	3288.73	1091.54	5485.92	5.02586	2.32937	5.50791e-143	2.35643e-140	DS499599	968509	969758	930	-	-	conserved hypothetical protein
AFUB_038380	1007.49	260.073	1754.9	6.74773	2.7544	5.95547e-140	2.44174e-137	DS499596	1274119	1275798	1410	GO:0000166;GO:0000287;GO:0000287;GO:0000287;GO:0005524;GO:0005524;GO:0005524;GO:0005622;GO:0005622;GO:0006082;GO:0006082;GO:0006082;GO:0006085;GO:0006085;GO:0006085;GO:0008776;GO:0008776;GO:0008776;GO:0016301;GO:0016301;GO:0016301;GO:0016310;GO:0016310;GO:0016310;GO:0016740;GO:0016774;GO:0016774;GO:0046872;	K00925	acetate kinase, putative
AFUB_073910	309.623	31.8958	587.351	18.4147	4.20279	9.25175e-135	3.64149e-132	DS499599	491327	492276	828	GO:0008080;GO:0008080;GO:0008080;GO:0016740;	-	acetyltransferase, GNAT family family
AFUB_019600	355.231	47.5497	662.912	13.9414	3.80131	4.46671e-131	1.69048e-128	DS499595	628239	629115	816	-	-	conserved hypothetical protein
AFUB_097230	673.315	158.731	1187.9	7.48375	2.90376	1.92019e-128	6.99803e-126	DS499602	1253341	1254451	1050	GO:0003824;GO:0003824;GO:0008483;GO:0008483;GO:0008483;GO:0009058;GO:0009058;GO:0009058;GO:0016740;GO:0030170;GO:0030170;GO:0030170;	-	aminotransferase, putative
AFUB_018790	3288.99	1182.65	5395.32	4.56205	2.18968	2.60852e-128	9.16707e-126	DS499595	414794	416750	1908	-	-	conserved hypothetical protein
AFUB_098630	669.279	158.38	1180.18	7.45157	2.89754	1.79286e-127	6.08337e-125	DS499603	130166	131128	963	GO:0003824;GO:0003824;GO:0003824;GO:0009058;GO:0009058;GO:0009058;	-	phenazine biosynthesis-like protein, putative
AFUB_100310	1307.59	425.259	2189.91	5.1496	2.36446	6.91494e-119	2.12635e-116	DS499603	583039	584043	1005	GO:0003824;GO:0003824;GO:0003824;GO:0050662;GO:0050662;GO:0050662;	-	oxidoreductase, putative
AFUB_088370	1525.68	493.416	2557.94	5.18415	2.37411	2.24825e-116	6.70387e-114	DS499601	474917	476146	1125	GO:0016020;GO:0016021;GO:0016021;GO:0016021;GO:0016021;GO:0055085;GO:0055085;GO:0055085;	-	MFS transporter, putative
AFUB_050160	1352.17	106.249	2598.08	24.4526	4.61192	8.35777e-116	2.41884e-113	DS499597	345479	346333	855	-	-	extracellular proline-rich protein
AFUB_094970	1281.05	426.244	2135.85	5.01085	2.32506	3.85055e-115	1.08256e-112	DS499602	595274	597120	1668	GO:0005887;GO:0016020;GO:0016021;GO:0016021;GO:0016021;GO:0055085;GO:0055085;GO:0055085;	-	MFS multidrug transporter, putative
AFUB_044970	9859.29	4093.72	15624.9	3.81679	1.93236	7.38165e-114	2.01765e-111	DS499596	3235484	3237031	1548	GO:0004497;GO:0004497;GO:0004497;GO:0016020;GO:0016021;GO:0016021;GO:0016021;GO:0055114;GO:0071949;GO:0071949;GO:0071949;	-	FAD binding monooxygenase, putative
AFUB_038370	1124.18	366.325	1882.03	5.13759	2.36109	4.43377e-113	1.17914e-110	DS499596	1271089	1273632	2145	GO:0003824;GO:0003824;GO:0005975;GO:0005975;GO:0005975;GO:0016832;GO:0016832;GO:0016832;	K01621	phosphoketolase, putative
AFUB_066430	408.18	81.7069	734.654	8.99134	3.16854	1.35299e-111	3.50352e-109	DS499598	990989	991636	648	GO:0008080;GO:0008080;GO:0008080;	-	conserved hypothetical protein
AFUB_062360	1790.8	657.068	2924.53	4.45088	2.15409	3.27125e-110	8.25362e-108	DS499597	3710040	3710976	822	GO:0003877;GO:0003877;GO:0003877;GO:0005524;GO:0005524;GO:0009117;GO:0009117;	K00988	phosphorylase, putative
AFUB_048080	3442.95	1382.14	5503.76	3.98206	1.99351	1.35915e-108	3.34351e-106	DS499596	4050756	4053194	2439	GO:0003824;GO:0003824;GO:0005975;GO:0005975;GO:0005975;GO:0016832;GO:0016832;GO:0016832;	K01621	phosphoketolase, putative
AFUB_052060	337.634	20.7799	654.488	31.4961	4.9771	1.60968e-107	3.86323e-105	DS499597	886466	887752	1161	GO:0016491;GO:0016491;GO:0016491;GO:0055114;GO:0055114;	-	thioredoxin reductase, putative
AFUB_084410	2183.1	842.303	3523.9	4.18365	2.06476	2.25474e-107	5.28253e-105	DS499600	1370659	1372400	1647	GO:0015171;GO:0016020;GO:0016020;GO:0016020;GO:0016021;GO:0016021;GO:0016021;GO:0022857;GO:0022857;GO:0055085;GO:0055085;	K16261	proline permease, putative
AFUB_084100	213.099	19.8207	406.376	20.5027	4.35774	5.29831e-107	1.21245e-104	DS499600	1271560	1272346	726	GO:0016020;GO:0016021;GO:0016021;GO:0016021;	-	hypothetical protein
AFUB_100030	1145.04	382.908	1907.16	4.98074	2.31636	1.62544e-98	3.63506e-96	DS499603	502513	503465	885	GO:0003924;GO:0003924;GO:0003924;GO:0005525;GO:0005525;GO:0005525;	-	ras-like GTP-binding protein, putative
AFUB_046090	2799.29	1173.77	4424.8	3.76974	1.91446	3.59075e-98	7.85177e-96	DS499596	3562652	3563107	456	-	-	hypothetical protein
AFUB_088580	748.111	168.436	1327.79	7.88302	2.97875	1.30827e-97	2.79857e-95	DS499601	539704	541425	1491	GO:0019441;GO:0019441;GO:0019441;GO:0020037;GO:0020037;GO:0020037;GO:0046872;GO:0046872;GO:0046872;GO:0051213;GO:0051213;GO:0051213;GO:0055114;	K00463	indoleamine 2,3-dioxygenase family protein
AFUB_096510	788.504	265.962	1311.05	4.92945	2.30143	2.42528e-94	4.87037e-92	DS499602	1051110	1051866	696	GO:0008168;GO:0008171;GO:0008171;GO:0008171;GO:0016740;GO:0032259;	-	O-methyltransferase, putative
AFUB_070430	3108.94	157.803	6060.08	38.4027	5.26314	4.5702e-93	8.99416e-91	DS499598	2097751	2099545	1617	GO:0003824;GO:0003824;GO:0004451;GO:0004451;GO:0004451;GO:0016829;GO:0019752;GO:0019752;GO:0019752;GO:0046872;	K01637	isocitrate lyase AcuD
AFUB_099610	588.439	180.834	996.044	5.50805	2.46154	3.58238e-92	6.9119e-90	DS499603	392881	394071	1131	-	-	conserved hypothetical protein
AFUB_020520	2149.08	909.81	3388.35	3.72424	1.89694	1.17187e-91	2.21753e-89	DS499595	901176	903537	2286	-	-	conserved hypothetical protein
AFUB_029560	733.537	249.442	1217.63	4.88141	2.2873	2.50927e-90	4.65872e-88	DS499595	3605896	3606477	516	-	-	conserved hypothetical protein
AFUB_097339	451.23	128.872	773.589	6.00279	2.58563	4.02382e-87	7.19898e-85	DS499602	1284215	1284544	330	-	-	hypothetical protein
AFUB_053630	1706.13	510.316	2901.95	5.68657	2.50756	1.4426e-85	2.53485e-83	DS499597	1353981	1358174	4050	GO:0000166;GO:0005524;GO:0005524;GO:0005524;GO:0005524;GO:0016020;GO:0016021;GO:0016021;GO:0016021;GO:0016021;GO:0016887;GO:0016887;GO:0042626;GO:0042626;GO:0042626;GO:0055085;GO:0055085;	K05658	ABC multidrug transporter Mdr1
AFUB_087850	742.111	268.43	1215.79	4.52926	2.17928	6.95352e-84	1.2004e-81	DS499601	332972	334870	1845	GO:0003684;GO:0003684;GO:0003684;GO:0003887;GO:0003887;GO:0003887;GO:0006281;GO:0006281;GO:0006281;GO:0071897;	K03511	DNA-directed polymerase kappa, putative
AFUB_061660	2157.2	850.145	3464.26	4.07491	2.02677	3.28711e-83	5.57675e-81	DS499597	3558771	3563826	4782	GO:0003712;GO:0003712;GO:0003712;GO:0005515;GO:0008134;GO:0008134;GO:0008134;GO:1903506;	-	WD domain, G-beta repeat protein
AFUB_093490	1934.16	857.204	3011.12	3.51272	1.81259	1.04733e-82	1.74673e-80	DS499602	181622	182840	846	-	K06966	lysine decarboxylase-like protein
AFUB_055180	152.969	14.3693	291.569	20.2911	4.34278	1.45705e-82	2.38956e-80	DS499597	1808203	1809561	1359	GO:0003824;GO:0003824;GO:0003963;GO:0003963;GO:0003963;GO:0006396;GO:0006396;GO:0006396;	K01974	RNA 3'-terminal phosphate cyclase, putative
AFUB_041100	10905.4	5380.64	16430.3	3.05359	1.61051	9.57556e-82	1.54465e-79	DS499596	1998773	2001512	2667	GO:0003676;GO:0003676;GO:0003676;	-	C2H2 transcription factor (Ace1), putative
AFUB_034130	177.404	23.3048	331.502	14.2246	3.83032	1.62189e-80	2.5741e-78	DS499596	86706	88354	1596	GO:0005515;	-	conserved hypothetical protein
AFUB_053780	26900.9	9137.1	44664.7	4.88828	2.28933	4.1158e-80	6.4285e-78	DS499597	1399469	1400634	1053	GO:0008270;GO:0008270;GO:0008270;GO:0016491;GO:0016491;GO:0016491;GO:0046872;GO:0055114;GO:0055114;	K13953	alcohol dehydrogenase, putative
AFUB_065270	1025.57	418.995	1632.14	3.89536	1.96176	9.98504e-79	1.5352e-76	DS499598	670120	671884	1596	GO:0004777;GO:0009013;GO:0009013;GO:0009013;GO:0009013;GO:0009450;GO:0009450;GO:0009450;GO:0009450;GO:0016491;GO:0016491;GO:0016491;GO:0016620;GO:0016620;GO:0055114;GO:0055114;GO:0055114;	K00135	succinate-semialdehyde dehydrogenase Uga2, putative
AFUB_037000	1153.5	453.838	1853.17	4.08332	2.02974	3.08282e-78	4.66691e-76	DS499596	862261	864573	2079	GO:0000981;GO:0000981;GO:0000981;GO:0003677;GO:0003677;GO:0003677;GO:0003677;GO:0005634;GO:0005634;GO:0005634;GO:0005634;GO:0006351;GO:0006351;GO:0006351;GO:0006355;GO:0006355;GO:0006357;GO:0008270;GO:0008270;GO:0008270;GO:0046872;	-	C6 transcription factor, putative
AFUB_057840	804.975	233.818	1376.13	5.8855	2.55716	5.862e-78	8.7397e-76	DS499597	2524186	2525080	633	-	-	conserved hypothetical protein
AFUB_012720	848.301	100.758	1595.84	15.8383	3.98535	7.05076e-78	1.03551e-75	DS499594	3580636	3583323	2688	-	-	conserved hypothetical protein
AFUB_032950	171.031	23.5508	318.512	13.5245	3.7575	2.33144e-76	3.32484e-74	DS499595	4577031	4577901	771	GO:0005515;GO:0016740;GO:0016740;GO:0016740;	K00799	glutathione S-transferase
AFUB_009450	417.584	118.711	716.456	6.03527	2.59342	5.35386e-74	7.41999e-72	DS499594	2665858	2667395	1452	-	-	hypothetical protein
AFUB_062380	254.756	58.8229	450.69	7.6618	2.93768	1.37388e-73	1.87764e-71	DS499597	3712150	3713560	1344	GO:0016020;GO:0016021;GO:0016021;GO:0016021;	-	conserved hypothetical protein
AFUB_022320	90.0964	1.5968	178.596	111.846	6.80537	3.07552e-73	4.14563e-71	DS499595	1457775	1458710	936	-	-	isoflavone reductase family protein
AFUB_009140	513.953	186.576	841.331	4.50932	2.17291	5.62529e-70	7.48012e-68	DS499594	2586701	2589205	2505	GO:0003972;GO:0003972;GO:0003972;GO:0003972;GO:0005524;GO:0005524;GO:0005524;GO:0005524;GO:0006388;GO:0006388;GO:0006388;GO:0006388;GO:0008033;GO:0008081;GO:0008081;GO:0008081;GO:0016310;GO:0016874;GO:0051730;GO:0051730;GO:0051730;	K14679	tRNA ligase
AFUB_091480	533.407	197.317	869.498	4.4066	2.13966	1.59374e-69	2.09098e-67	DS499601	1446900	1448264	1365	GO:0003824;GO:0003824;GO:0003824;GO:0016020;GO:0016021;GO:0016021;GO:0016021;GO:0030151;GO:0030151;GO:0030151;GO:0030170;GO:0030170;GO:0030170;	-	MOSC domain protein
AFUB_069420	11520.7	6135.81	16905.7	2.75525	1.46218	2.07168e-68	2.64745e-66	DS499598	1836667	1837476	759	GO:0003700;GO:0003700;GO:0003700;GO:0006355;GO:0006355;	-	bZIP transcription factor CpcA
AFUB_061950	170.05	28.5687	311.532	10.9046	3.44687	3.7866e-68	4.77694e-66	DS499597	3620377	3621057	681	-	-	ThiJ/PfpI family protein
AFUB_056260	184.03	34.0092	334.05	9.82235	3.29607	7.5151e-68	9.36058e-66	DS499597	2120815	2121171	357	-	-	conserved hypothetical protein
AFUB_015780	180.933	9.78311	352.083	35.9889	5.16948	8.989e-68	1.10565e-65	DS499594	4470063	4472619	2340	GO:0000166;GO:0005524;GO:0005524;GO:0005524;GO:0005524;GO:0016887;GO:0016887;GO:0016887;	-	ABC ATPase, putative
AFUB_101210	586.105	229.257	942.953	4.11308	2.04022	5.46908e-67	6.64392e-65	DS499604	204065	207824	3666	GO:0000155;GO:0000155;GO:0000155;GO:0000160;GO:0000160;GO:0005622;GO:0005622;GO:0007165;GO:0007165;GO:0016301;GO:0016310;GO:0016310;GO:0016310;GO:0016772;GO:0016772;GO:0023014;	-	sensor histidine kinase/response regulator, putative
AFUB_079270	803.955	345.168	1262.74	3.65834	1.87119	2.20456e-66	2.64547e-64	DS499599	2047909	2048493	585	-	-	GrpB domain protein
AFUB_033210	351.368	112.118	590.618	5.26784	2.39721	2.3813e-66	2.82313e-64	DS499595	4631960	4632622	663	GO:0008080;GO:0008080;GO:0008080;GO:0016740;	K03823	GNAT family N-acetyltransferase, putative
AFUB_047520	1013.69	460.748	1566.64	3.40022	1.76563	1.50768e-65	1.76614e-63	DS499596	3915906	3916379	474	GO:0004343;GO:0004343;GO:0004343;GO:0006048;GO:0006048;GO:0006048;GO:0008080;GO:0008080;GO:0008080;GO:0016740;GO:0016746;	-	GNAT family acetyltransferase, putative
AFUB_075790	934.664	393.058	1476.27	3.75586	1.90914	2.31017e-64	2.64326e-62	DS499599	1072471	1073533	1005	GO:0016491;GO:0016491;GO:0016491;GO:0055114;GO:0055114;	-	thioredoxin reductase GliT
AFUB_047120	124.302	14.2988	234.305	16.3863	4.03442	2.65072e-64	2.99806e-62	DS499596	3805511	3806260	750	GO:0008080;GO:0008080;GO:0008080;GO:0016740;	-	acetyltransferase, GNAT family family
AFUB_032890	154.572	17.9115	291.232	16.2594	4.02321	3.3722e-64	3.77073e-62	DS499595	4567352	4567944	534	-	-	C2H2 finger domain protein, putative
AFUB_057570	284.404	6.54792	562.26	85.8685	6.42406	4.87109e-64	5.38556e-62	DS499597	2469417	2470403	906	-	-	GPI anchored protein, putative
AFUB_061580	1595.55	734.511	2456.58	3.34451	1.74179	1.40842e-62	1.52295e-60	DS499597	3542771	3543387	504	GO:0016787;GO:0016787;GO:0016787;GO:0016787;	K03574	NUDIX domain, putative
AFUB_048310	1561.66	423.61	2699.71	6.37309	2.67199	2.18217e-61	2.33397e-59	DS499596	4103113	4107237	3825	-	-	conserved hypothetical protein
AFUB_062990	1017.38	482.878	1551.87	3.2138	1.68428	3.61433e-60	3.78351e-58	DS499598	53820	54407	456	GO:0016020;GO:0016021;GO:0016021;GO:0016021;	-	conserved hypothetical protein
AFUB_008920	5048.79	2414.37	7683.21	3.18229	1.67007	7.79651e-59	7.99142e-57	DS499594	2518531	2519787	1161	GO:0003824;GO:0003824;GO:0008483;GO:0008483;GO:0008483;GO:0016740;	K00830	aminotransferase, class V, putative
AFUB_024230	529.182	130.94	927.425	7.08282	2.82432	1.18858e-58	1.20573e-56	DS499595	2113395	2114911	1191	GO:0004367;GO:0004367;GO:0004367;GO:0004367;GO:0005975;GO:0005975;GO:0005975;GO:0006072;GO:0006072;GO:0009331;GO:0009331;GO:0009331;GO:0009331;GO:0016491;GO:0016491;GO:0016491;GO:0016616;GO:0016616;GO:0042803;GO:0042803;GO:0042803;GO:0046168;GO:0046168;GO:0046168;GO:0046168;GO:0051287;GO:0051287;GO:0051287;GO:0051287;GO:0055114;GO:0055114;GO:0055114;	K00006	glycerol 3-phosphate dehydrogenase (GfdB), putative
AFUB_099960	435.716	168.51	702.923	4.17141	2.06053	2.0026e-58	2.01077e-56	DS499603	483264	483887	564	-	-	conserved hypothetical protein
AFUB_066290	5285.4	2930.79	7640.02	2.60681	1.38229	2.78937e-58	2.77247e-56	DS499598	955795	957000	1206	GO:0008168;GO:0008168;GO:0008168;GO:0032259;	K00559	S-adenosyl-methionine-sterol-C-methyltransferas
AFUB_068280	13268.2	6726.22	19810.1	2.94521	1.55837	1.63706e-57	1.61086e-55	DS499598	1503904	1504767	864	GO:0004089;GO:0004089;GO:0004089;GO:0004089;GO:0008270;GO:0008270;GO:0008270;GO:0008270;GO:0015976;GO:0015976;GO:0015976;GO:0016829;	K01673	carbonic anhydrase family protein
AFUB_061650	436.864	172.347	701.38	4.06957	2.02488	6.22066e-57	6.00111e-55	DS499597	3555030	3556220	1059	GO:0003884;GO:0003884;GO:0003884;GO:0016491;GO:0016491;GO:0046416;GO:0046416;GO:0046416;GO:0055114;GO:0055114;GO:0071949;GO:0071949;GO:0071949;	K00273	FAD dependent oxidoreductase superfamily
AFUB_055170	121.791	17.8483	225.733	12.6473	3.66076	1.70579e-56	1.62961e-54	DS499597	1807227	1808171	945	GO:0008168;GO:0008168;GO:0008168;GO:0016740;GO:0032259;	-	ubiE/COQ5 methyltransferase, putative
AFUB_058090	3967.35	2205.1	5729.59	2.59833	1.37758	1.89829e-56	1.79607e-54	DS499597	2579576	2584161	4482	GO:0000166;GO:0005524;GO:0005524;GO:0005524;GO:0005524;GO:0016020;GO:0016021;GO:0016021;GO:0016021;GO:0016021;GO:0016887;GO:0016887;GO:0042626;GO:0042626;GO:0042626;GO:0055085;GO:0055085;	-	ABC transporter, putative
AFUB_088360	470.061	192.047	748.075	3.89526	1.96172	4.99042e-56	4.67674e-54	DS499601	474125	474910	414	-	-	hypothetical protein
AFUB_081050	150.818	30.0481	271.588	9.03844	3.17607	1.12701e-55	1.03642e-53	DS499600	382939	386081	2934	GO:0005975;GO:0005975;GO:0005975;GO:0016740;GO:0016758;GO:0016758;GO:0016758;GO:0030259;GO:0030259;GO:0030259;	-	UDP-glucose,sterol transferase, putative
AFUB_046780	362.271	134.907	589.635	4.37069	2.12786	2.4742e-55	2.25427e-53	DS499596	3710984	3711649	666	GO:0008080;GO:0008080;GO:0008080;	-	conserved hypothetical protein
AFUB_026220	932.56	455.969	1409.15	3.09046	1.62782	9.13746e-55	8.17387e-53	DS499595	2642556	2643868	1194	GO:0003824;GO:0003824;GO:0004084;GO:0004084;GO:0004084;GO:0008483;GO:0008652;GO:0009081;GO:0009081;GO:0009082;GO:0009082;GO:0009082;GO:0016740;GO:0052654;GO:0052654;GO:0052654;GO:0052655;GO:0052655;GO:0052655;GO:0052656;GO:0052656;GO:0052656;	K00826	branched-chain amino acid aminotransferase, cytosolic
AFUB_043340	191.95	47.1827	336.716	7.13644	2.8352	1.20269e-54	1.06617e-52	DS499596	2667097	2668551	1455	GO:0005887;GO:0016020;GO:0016021;GO:0016021;GO:0016021;GO:0055085;GO:0055085;GO:0055085;	-	MFS monocarboxylate transporter, putative
AFUB_071490	765.148	353.225	1177.07	3.33235	1.73654	1.9209e-54	1.68764e-52	DS499598	2398234	2399809	1488	GO:0004842;GO:0004842;GO:0004842;GO:0016567;GO:0016567;GO:0016740;GO:0046872;GO:0046872;GO:0046872;	-	RING finger protein
AFUB_049260	134.713	24.2914	245.136	10.0915	3.33506	2.34358e-54	2.04078e-52	DS499597	147531	147893	363	-	-	conserved hypothetical protein
AFUB_033720	402.653	160.007	645.3	4.03296	2.01184	4.47395e-53	3.86172e-51	DS499595	4747721	4749340	1563	GO:0004096;GO:0004096;GO:0004096;GO:0004096;GO:0004601;GO:0006979;GO:0006979;GO:0006979;GO:0016491;GO:0020037;GO:0020037;GO:0020037;GO:0042744;GO:0042744;GO:0042744;GO:0046872;GO:0046872;GO:0046872;GO:0055114;GO:0055114;GO:0055114;GO:0098869;	K03781	catalase, putative
AFUB_061490	1737.76	935.526	2539.99	2.71504	1.44097	7.46469e-53	6.38718e-51	DS499597	3526931	3528007	1002	GO:0005509;GO:0005509;GO:0005509;	-	calcium binding protein Caleosin, putative
AFUB_046100	503.557	165.518	841.596	5.08461	2.34614	2.4606e-52	2.08726e-50	DS499596	3563207	3564343	1026	GO:0003824;GO:0003824;GO:0016853;GO:0016853;GO:0016853;GO:0050662;GO:0050662;GO:0050662;	-	3-beta hydroxysteroid dehydrogenase/isomerase family protein
AFUB_100710	198.436	55.6382	341.235	6.1331	2.61662	5.29175e-52	4.4505e-50	DS499604	57883	58389	507	GO:0016020;GO:0016021;GO:0016021;GO:0016021;	-	hypothetical protein
AFUB_001370	4883.94	2820.15	6947.73	2.4636	1.30077	8.4393e-52	7.03752e-50	DS499594	365274	366870	1536	GO:0007165;	-	conserved hypothetical protein
AFUB_054240	3715.3	1544.02	5886.59	3.81252	1.93074	8.77778e-52	7.25826e-50	DS499597	1546724	1548384	1500	GO:0003824;GO:0003824;GO:0003867;GO:0003867;GO:0003867;GO:0008483;GO:0008483;GO:0009448;GO:0009448;GO:0009448;GO:0030170;GO:0030170;GO:0030170;	K13524	4-aminobutyrate transaminase GatA
AFUB_032670	645.045	301.532	988.558	3.27845	1.71302	1.80187e-51	1.47754e-49	DS499595	4486061	4487435	1236	GO:0016020;GO:0016021;GO:0016021;GO:0016021;	-	conserved hypothetical protein
AFUB_037520	281.152	79.5252	482.779	6.07077	2.60188	3.71334e-51	2.99502e-49	DS499596	1007910	1009273	1122	-	-	hypothetical protein
AFUB_094700	361.789	142.438	581.14	4.07995	2.02855	4.5279e-51	3.62232e-49	DS499602	518366	519885	1398	GO:0005739;GO:0005759;GO:0005759;GO:0005759;GO:0006099;GO:0006099;GO:0006099;GO:0009405;GO:0009405;GO:0009405;GO:0016740;GO:0046912;GO:0046912;GO:0050440;GO:0050440;GO:0050440;	K01647	citrate synthase Cit1, putative
AFUB_035080	283.569	99.2882	467.849	4.71203	2.23635	2.4388e-50	1.93531e-48	DS499596	297876	299897	1968	GO:0005515;	-	F-box domain protein
AFUB_036650	2221.3	1244.9	3197.69	2.56863	1.361	2.76911e-50	2.17984e-48	DS499596	762279	762815	462	-	-	conserved hypothetical protein
AFUB_032880	244.497	62.9308	426.062	6.77032	2.75922	1.07731e-49	8.41324e-48	DS499595	4561323	4566961	5358	GO:0032126;GO:0070941;	-	NACHT domain protein
AFUB_095060	96.9838	12.8122	181.155	14.1393	3.82164	3.43162e-49	2.65883e-47	DS499602	615041	616711	1671	GO:0004672;GO:0004672;GO:0004672;GO:0005524;GO:0005524;GO:0005524;GO:0006468;GO:0006468;	-	conserved hypothetical protein
AFUB_049360	364.621	104.13	625.112	6.00317	2.58572	3.74906e-49	2.88209e-47	DS499597	167851	169077	1227	-	-	transesterase (LovD), putative
AFUB_086840	1140.94	605.26	1676.62	2.77009	1.46993	5.87414e-49	4.48074e-47	DS499601	81943	83573	1287	GO:0005887;GO:0016020;GO:0016021;GO:0016021;GO:0016021;GO:0055085;GO:0055085;GO:0055085;	-	conserved hypothetical protein
AFUB_055190	91.4621	10.7927	172.131	15.9489	3.99539	6.39171e-49	4.83803e-47	DS499597	1810107	1811228	1122	GO:0005515;	-	F-box domain and ankyrin repeat protein
AFUB_070860	272.867	97.8374	447.896	4.57796	2.1947	7.942e-49	5.9656e-47	DS499598	2204327	2204860	534	GO:0008080;GO:0008080;GO:0008080;GO:0016740;	-	GNAT family acetyltransferase, putative
AFUB_001360	448.96	197.836	700.083	3.5387	1.82322	5.3793e-48	3.97987e-46	DS499594	360288	361899	1548	GO:0016491;GO:0016491;GO:0016491;GO:0055114;GO:0055114;	-	conserved hypothetical protein
AFUB_012530	2999.95	1629.04	4370.86	2.68309	1.42389	1.24072e-47	9.11096e-46	DS499594	3527758	3528619	798	GO:0003676;GO:0003676;GO:0003676;	-	C2H2 transcription factor, putative
AFUB_078970	4651.05	2622.71	6679.38	2.54675	1.34866	5.83955e-47	4.22508e-45	DS499599	1965113	1966321	1152	-	-	hypothetical protein
AFUB_068300	4234.82	2207.73	6261.9	2.83636	1.50404	8.48658e-47	6.09547e-45	DS499598	1508380	1510152	1773	-	-	conserved hypothetical protein
AFUB_068340	7031.53	3190.47	10872.6	3.40783	1.76885	2.2962e-46	1.62551e-44	DS499598	1525356	1526487	1062	GO:0005975;GO:0005975;GO:0005975;GO:0005975;GO:0016311;GO:0016787;GO:0016791;GO:0016791;GO:0042132;GO:0042132;GO:0042132;GO:0042578;GO:0042578;	K03841	fructose-1,6-bisphosphatase
AFUB_012090	1593.72	795.34	2392.1	3.00764	1.58863	2.96102e-46	2.08117e-44	DS499594	3403291	3405132	1656	GO:0005887;GO:0016020;GO:0016021;GO:0016021;GO:0016021;GO:0055085;GO:0055085;GO:0055085;	-	MFS toxin efflux pump (AflT), putative
AFUB_071980	66.6585	4.03712	129.28	32.0228	5.00103	3.54633e-46	2.47488e-44	DS499598	2579198	2579791	594	GO:0008080;GO:0008080;GO:0008080;GO:0016740;	-	GNAT family acetyltransferase, putative
AFUB_016640	119.428	12.0245	226.832	18.8642	4.23758	1.55934e-45	1.08055e-43	DS499594	4727612	4728135	423	GO:0005199;GO:0005199;GO:0005199;GO:0005576;GO:0005618;GO:0009277;GO:0009277;GO:0009277;	-	conidial hydrophobin RodB
AFUB_051920	1227.34	654.123	1800.55	2.75262	1.4608	1.67869e-45	1.15513e-43	DS499597	851807	855511	3705	GO:0005515;	-	SH3 domain protein (Cyk3), putative
AFUB_044670	233.577	81.4898	385.665	4.73268	2.24266	2.13625e-45	1.4497e-43	DS499596	3161060	3162126	954	GO:0000981;GO:0000981;GO:0000981;GO:0005634;GO:0005634;GO:0005634;GO:0006355;GO:0006355;GO:0006357;GO:0008270;GO:0008270;GO:0008270;	-	fungal specific transcription factor, putative
AFUB_091330	462.19	212.922	711.458	3.34141	1.74046	4.90965e-45	3.30897e-43	DS499601	1409686	1412871	3030	GO:0005524;GO:0005524;GO:0005524;	-	hypothetical protein
AFUB_000770	709.106	275.28	1142.93	4.15188	2.05376	7.95906e-45	5.3277e-43	DS499594	200512	201589	963	GO:0016020;GO:0016021;GO:0016021;GO:0016021;GO:0016021;GO:0016740;GO:0016765;GO:0016765;GO:0016765;	-	UbiA-like prenyltransferase, putative
AFUB_036290	1170.34	298.815	2041.86	6.83319	2.77256	1.03024e-44	6.84972e-43	DS499596	634753	636233	1350	GO:0005887;GO:0016020;GO:0016021;GO:0016021;GO:0016021;GO:0055085;GO:0055085;GO:0055085;	-	MFS transporter, putative
AFUB_086960	779.743	405.402	1154.08	2.84676	1.50932	1.27874e-44	8.44484e-43	DS499601	107868	109089	594	GO:0008080;GO:0008080;GO:0008080;GO:0016740;	-	GNAT family acetyltransferase, putative
AFUB_087570	156.758	1.26441	312.251	246.954	7.9481	1.30735e-44	8.5762e-43	DS499601	267305	268482	870	GO:0005886;GO:0016021;GO:0016021;GO:0030428;	-	transcriptional activator of ethanol catabolism AlcS
AFUB_040390	2032.03	1185.03	2879.03	2.4295	1.28066	2.51417e-44	1.63837e-42	DS499596	1820856	1822097	1242	GO:0004672;GO:0004672;GO:0004672;GO:0005524;GO:0005524;GO:0005524;GO:0006468;GO:0006468;GO:0016301;GO:0016310;	-	protein kinase domain-containing protein
AFUB_021370	6455.26	3954.26	8956.26	2.26496	1.17949	2.5632e-44	1.65934e-42	DS499595	1176916	1178651	1251	GO:0004055;GO:0004055;GO:0004055;GO:0005524;GO:0005524;GO:0005524;GO:0006526;GO:0006526;GO:0006526;	K01940	argininosuccinate synthase
AFUB_090250	780.253	408.177	1152.33	2.82312	1.49729	3.32073e-44	2.13083e-42	DS499601	1078477	1081914	3438	GO:0003676;GO:0003676;GO:0003676;GO:0003676;GO:0003700;GO:0003700;GO:0003700;GO:0005634;GO:0005634;GO:0005634;GO:0006355;GO:0006355;GO:0008270;GO:0008270;GO:0008270;	K12236	NF-X1 finger transcription factor, putative
AFUB_078030	272.185	104.804	439.565	4.19414	2.06838	3.33484e-44	2.13083e-42	DS499599	1698688	1700535	1605	GO:0005215;GO:0008643;GO:0008643;GO:0008643;GO:0016020;GO:0016021;GO:0016021;GO:0016021;GO:0016021;GO:0022857;GO:0022857;GO:0022857;GO:0055085;GO:0055085;	-	MFS sugar transporter, putative
AFUB_070870	416.327	187.715	644.938	3.43573	1.78062	3.86287e-44	2.43658e-42	DS499598	2205544	2206533	990	GO:0005737;GO:0005737;GO:0008677;GO:0008677;GO:0008677;GO:0008677;GO:0015940;GO:0015940;GO:0015940;GO:0015940;GO:0016491;GO:0016491;GO:0016491;GO:0050661;GO:0055114;GO:0055114;GO:0055114;	K00077	2-dehydropantoate 2-reductase
AFUB_005090	3344.82	1809.12	4880.51	2.69772	1.43174	5.22667e-44	3.27583e-42	DS499594	1425388	1426671	1284	-	-	cyclin
AFUB_066460	2860.2	1149.83	4570.58	3.97499	1.99095	7.67457e-44	4.77961e-42	DS499598	996966	999331	2319	-	-	conserved hypothetical protein
AFUB_067020	272.534	105.446	439.621	4.16916	2.05976	9.35316e-44	5.78837e-42	DS499598	1127766	1128701	936	GO:0000166;GO:0005524;GO:0005524;GO:0005524;GO:0005524;GO:0016301;GO:0016310;GO:0016740;GO:0035299;GO:0035299;GO:0035299;GO:0035299;	K19786	conserved hypothetical protein
AFUB_037670	620.55	313.467	927.634	2.95927	1.56524	2.27377e-43	1.39837e-41	DS499596	1047173	1052036	4377	GO:0043531;GO:0043531;GO:0043531;	-	LipA and NB-ARC domain protein
AFUB_014050	112.601	21.4373	203.765	9.50514	3.24871	2.55336e-43	1.56056e-41	DS499594	3950857	3952494	1638	GO:0016491;GO:0016491;GO:0016491;GO:0055114;GO:0055114;	K03885	pyridine nucleotide-disulphide oxidoreductase, putative
AFUB_057580	2787.23	1668.62	3905.84	2.34076	1.22698	2.96074e-43	1.79838e-41	DS499597	2471008	2472885	1821	GO:0006631;GO:0006631;GO:0006631;GO:0050151;GO:0050151;GO:0050151;GO:0071949;GO:0071949;GO:0071949;	K10254	67 kDa myosin-cross-reactive antigen family protein
AFUB_057610	16377.2	10248.8	22505.6	2.19592	1.13482	3.50106e-43	2.11352e-41	DS499597	2480259	2481062	804	-	-	extracellular serine-threonine rich protein
AFUB_056870	9500	4204.98	14795	3.51845	1.81494	6.47321e-43	3.86039e-41	DS499597	2301191	2301783	393	-	-	CipC-like antibiotic response protein, putative
AFUB_101300	523.631	257.21	790.051	3.07162	1.619	2.5646e-42	1.52022e-40	DS499604	227469	228480	861	-	-	conserved hypothetical protein
AFUB_047680	251.667	96.5404	406.794	4.21371	2.07509	3.34441e-42	1.9706e-40	DS499596	3949453	3950562	1008	GO:0005737;GO:0005737;GO:0008677;GO:0008677;GO:0008677;GO:0008677;GO:0015940;GO:0015940;GO:0015940;GO:0015940;GO:0016491;GO:0016491;GO:0016491;GO:0050661;GO:0055114;GO:0055114;GO:0055114;	-	2-dehydropantoate 2-reductase family protein, putative
AFUB_029330	2098.38	1249.79	2946.97	2.35798	1.23755	1.56844e-41	9.1322e-40	DS499595	3532253	3532956	474	-	K10688	ubiquitin conjugating enzyme, putative
AFUB_028350	347.797	115.974	579.621	4.99784	2.3213	1.83557e-41	1.06247e-39	DS499595	3242001	3243260	1260	GO:0005887;GO:0016020;GO:0016021;GO:0016021;GO:0016021;GO:0055085;GO:0055085;GO:0055085;	-	MFS monocarboxylate transporter, putative
AFUB_075180	388.791	178.258	599.323	3.36212	1.74937	2.61419e-41	1.49969e-39	DS499599	843703	844558	801	GO:0048037;GO:0048037;GO:0048037;	K07005	conserved hypothetical protein
AFUB_063970	4761.27	2957.89	6564.65	2.21937	1.15015	3.32992e-41	1.89401e-39	DS499598	334193	336461	1920	GO:0000166;GO:0004066;GO:0004066;GO:0004066;GO:0005524;GO:0005524;GO:0005524;GO:0006529;GO:0006529;GO:0006529;	K01953	asparagine synthetase Asn2, putative
AFUB_101130	650.19	341.017	959.362	2.81324	1.49223	1.74875e-40	9.72186e-39	DS499604	183709	184947	1119	GO:0016020;GO:0016021;GO:0016021;GO:0016021;	-	hypothetical protein
AFUB_014980	435.93	208.993	662.868	3.17172	1.66527	1.99087e-40	1.10057e-38	DS499594	4227544	4228786	993	GO:0008152;GO:0008152;GO:0016787;GO:0016787;GO:0016787;	-	lipase/esterase, putative
AFUB_017390	165.726	52.1391	279.314	5.35708	2.42145	5.28287e-40	2.9041e-38	DS499595	54378	55900	1374	GO:0008152;GO:0008152;GO:0016787;GO:0016787;GO:0016813;GO:0016813;GO:0016813;	-	beta-alanine synthase, putative
AFUB_091070	1579.68	581.554	2577.81	4.43263	2.14816	7.00563e-40	3.82974e-38	DS499601	1327911	1328129	219	-	-	conserved hypothetical protein
AFUB_015590	272.38	112.452	432.308	3.84438	1.94275	7.2134e-40	3.92154e-38	DS499594	4430895	4433848	2646	GO:0000023;GO:0000272;GO:0000272;GO:0000272;GO:0003824;GO:0003824;GO:0004553;GO:0004553;GO:0004558;GO:0004558;GO:0004558;GO:0005576;GO:0005576;GO:0005576;GO:0005975;GO:0005975;GO:0005975;GO:0008152;GO:0008422;GO:0008422;GO:0008422;GO:0016787;GO:0016798;GO:0030246;GO:0030246;GO:0030246;GO:0032450;GO:0032450;GO:0032450;GO:0071555;GO:0071555;GO:0071555;GO:0090599;GO:0102483;GO:0102483;GO:0102483;	K01187	alpha-glucosidase, putative
AFUB_004020	27756.9	17844.1	37669.6	2.11104	1.07795	1.25213e-39	6.76973e-38	DS499594	1115922	1116899	849	GO:0019825;GO:0019825;GO:0020037;GO:0020037;	-	conserved hypothetical protein
AFUB_029760	586.03	142.191	1029.87	7.24287	2.85656	1.70982e-39	9.19379e-38	DS499595	3674912	3675778	666	-	K06113	hypothetical protein
AFUB_017790	342.278	155.529	529.027	3.40146	1.76615	1.43696e-38	7.68464e-37	DS499595	149091	151340	1893	GO:0003824;GO:0003824;GO:0004556;GO:0004556;GO:0004556;GO:0005509;GO:0005509;GO:0005509;GO:0005975;GO:0005975;GO:0016052;GO:0016052;GO:0016052;GO:0030246;GO:0030246;GO:2001070;GO:2001070;GO:2001070;	K01176	alpha-amylase, putative
AFUB_055650	1129.83	657.347	1602.32	2.43756	1.28544	3.48463e-38	1.85345e-36	DS499597	1954855	1956360	1401	GO:0003824;GO:0004042;GO:0004042;GO:0004042;GO:0004358;GO:0004358;GO:0004358;GO:0004358;GO:0005739;GO:0005759;GO:0005759;GO:0005759;GO:0006526;GO:0006526;GO:0006526;GO:0006526;GO:0008152;GO:0008652;GO:0016740;GO:0016746;GO:0103045;GO:0103045;GO:0103045;	K00620	arginine biosynthesis bifunctional protein ArgJ
AFUB_018010	78.0209	4.69105	151.351	32.2638	5.01184	5.60456e-38	2.96499e-36	DS499595	202761	204345	1539	GO:0004553;GO:0004553;GO:0004553;GO:0005975;GO:0005975;GO:0005975;GO:0008152;GO:0016787;GO:0016798;	-	xylosidase/glycosyl hydrolase, putative
AFUB_075780	195.984	71.5648	320.404	4.47712	2.16257	9.95649e-38	5.21127e-36	DS499599	1070597	1072168	1515	GO:0004497;GO:0004497;GO:0004497;GO:0005506;GO:0005506;GO:0005506;GO:0016020;GO:0016021;GO:0016021;GO:0016021;GO:0016705;GO:0016705;GO:0016705;GO:0020037;GO:0020037;GO:0020037;GO:0046872;GO:0055114;GO:0055114;	-	cytochrome P450 oxidoreductase GliF
AFUB_026310	2713.98	778.186	4649.76	5.97513	2.57897	1.54044e-37	8.02007e-36	DS499595	2665964	2666992	909	GO:0004846;GO:0004846;GO:0004846;GO:0004846;GO:0005777;GO:0005777;GO:0005777;GO:0006144;GO:0006144;GO:0006144;GO:0006144;GO:0016491;GO:0019628;GO:0019628;GO:0019628;GO:0055114;GO:0055114;GO:0055114;	K00365	urate oxydase UaZ
AFUB_081970	3706.24	2352.6	5059.87	2.15076	1.10484	3.72323e-37	1.91815e-35	DS499600	621796	622659	864	-	-	oxidoreductase, short chain dehydrogenase/reductase family
AFUB_049800	139.414	41.6897	237.138	5.68817	2.50796	4.22259e-37	2.16408e-35	DS499597	252362	254155	1794	GO:0016020;GO:0016021;GO:0016021;GO:0016021;	-	integral membrane protein
AFUB_087620	123.216	33.6245	212.807	6.32894	2.66196	7.65439e-37	3.90255e-35	DS499601	280322	280708	387	GO:0003824;GO:0003824;GO:0008270;GO:0008270;GO:0008270;GO:0016787;GO:0016787;GO:0016787;	-	cytidine deaminase, putative
AFUB_022010	598.464	322.329	874.599	2.71338	1.44009	1.27072e-36	6.44528e-35	DS499595	1358169	1359689	1521	GO:0003824;GO:0003824;GO:0016829;GO:0016831;GO:0016831;GO:0016831;GO:0019752;GO:0019752;GO:0019752;GO:0030170;GO:0030170;GO:0030170;	-	tyrosine decarboxylase, putative
AFUB_015790	313.56	57.4354	569.684	9.9187	3.31015	1.3249e-36	6.68563e-35	DS499594	4473517	4473783	267	-	-	conserved hypothetical protein
AFUB_070440	84.7643	8.32346	161.205	19.3676	4.27557	2.19114e-36	1.10004e-34	DS499598	2101160	2102506	828	-	-	oxidoreductase, short-chain dehydrogenase/reductase family
AFUB_084940	69.0423	9.25201	128.833	13.9248	3.79959	2.71494e-36	1.35609e-34	DS499600	1516454	1516897	444	-	-	hypothetical protein
AFUB_101670	249.312	48.1347	450.49	9.35894	3.22635	6.28102e-36	3.12147e-34	DS499604	339881	343069	3189	-	-	von Willebrand domain protein
AFUB_087440	710.641	398.047	1023.23	2.57064	1.36213	9.16893e-36	4.53378e-34	DS499601	222238	222960	723	GO:0008080;GO:0008080;GO:0008080;GO:0016740;	-	acetyltransferase, GNAT family, putative
AFUB_080630	51.3571	3.71744	98.9968	26.6304	4.735	5.73663e-35	2.78071e-33	DS499600	264124	264942	819	-	-	conserved hypothetical protein
AFUB_094750	4900.49	1804.18	7996.81	4.43237	2.14808	8.03919e-35	3.87773e-33	DS499602	532425	534255	1620	GO:0003824;GO:0003824;GO:0004474;GO:0004474;GO:0004474;GO:0004474;GO:0006097;GO:0006097;GO:0006097;GO:0006097;GO:0006099;GO:0006099;GO:0006099;GO:0016740;	K01638	malate synthase AcuE
AFUB_011180	561.856	208.031	915.68	4.40166	2.13805	9.53804e-35	4.57826e-33	DS499594	3156409	3157203	795	GO:0016020;GO:0016021;GO:0016021;GO:0016021;	-	conserved hypothetical protein
AFUB_101630	68.4629	10.2328	126.693	12.3811	3.63007	3.08199e-34	1.43729e-32	DS499604	329856	330470	615	-	-	hypothetical protein
AFUB_016150	158.218	55.8895	260.547	4.66182	2.22089	7.22878e-34	3.35525e-32	DS499594	4584377	4585146	618	GO:0008080;GO:0008080;GO:0008080;GO:0016740;	-	acetyltransferase, GNAT family family
AFUB_027640	2597.72	1392.71	3802.72	2.73045	1.44914	9.28347e-34	4.2887e-32	DS499595	3050117	3051639	1305	GO:0000166;GO:0004672;GO:0004672;GO:0005524;GO:0005739;GO:0005759;GO:0006468;GO:0016301;GO:0016301;GO:0016301;GO:0016310;GO:0016310;GO:0016310;GO:0016740;GO:0016772;GO:0016772;	K00898	pyruvate dehydrogenase kinase
AFUB_028320	56.094	5.95546	106.232	17.8378	4.15687	1.98352e-33	9.03603e-32	DS499595	3237045	3237602	558	-	-	conserved hypothetical protein
AFUB_044280	915.088	462.841	1367.34	2.95423	1.56278	3.94046e-33	1.77863e-31	DS499596	2981234	2981692	459	GO:0016301;GO:0016301;GO:0016301;GO:0016310;	-	DOC family protein
AFUB_055090	369.144	163.598	574.689	3.5128	1.81262	6.3997e-33	2.87548e-31	DS499597	1784754	1787856	2916	GO:0016020;GO:0016021;GO:0016021;GO:0016021;	-	conserved hypothetical protein
AFUB_002040	1031.19	624.536	1437.84	2.30225	1.20305	8.76806e-33	3.92171e-31	DS499594	569876	571249	1374	GO:0000166;GO:0003774;GO:0003777;GO:0003777;GO:0003777;GO:0005524;GO:0005524;GO:0005524;GO:0005524;GO:0005874;GO:0005874;GO:0005874;GO:0007018;GO:0007018;GO:0007018;GO:0008017;GO:0008017;GO:0008017;	-	kinesin family protein
AFUB_093330	116.351	34.1756	198.527	5.80903	2.5383	9.71456e-33	4.3254e-31	DS499602	127108	131123	3342	GO:0005515;	-	ankyrin repeat protein
AFUB_064370	1047.17	488.048	1606.28	3.29124	1.71863	1.12135e-32	4.94802e-31	DS499598	440210	442123	1788	-	-	cAMP-mediated signaling protein Sok1, putative
AFUB_086930	670.29	384.965	955.616	2.48235	1.3117	1.60349e-32	7.01261e-31	DS499601	103537	104571	1035	GO:0003824;GO:0003824;GO:0003824;GO:0050662;GO:0050662;GO:0050662;	-	UDP-galactose 4-epimerase, putative
AFUB_070950	311.893	151.129	472.657	3.12751	1.64501	1.62196e-32	7.06197e-31	DS499598	2221938	2222541	486	-	-	conserved hypothetical protein
AFUB_055620	3477.39	2284.23	4670.55	2.0447	1.03189	1.76141e-32	7.63536e-31	DS499597	1949723	1950770	927	GO:0003824;GO:0003824;GO:0003824;GO:0042819;GO:0042819;GO:0042823;GO:0042823;GO:0042823;	K06215	pyridoxine biosynthesis protein
AFUB_002910	472.507	255.465	689.549	2.6992	1.43253	2.22637e-32	9.60853e-31	DS499594	809903	811542	1512	GO:0005215;GO:0008643;GO:0008643;GO:0008643;GO:0016020;GO:0016020;GO:0016020;GO:0016021;GO:0016021;GO:0016021;GO:0016021;GO:0022857;GO:0022857;GO:0022891;GO:0055085;GO:0055085;	-	MFS sugar transporter, putative
AFUB_006420	761.741	446.917	1076.56	2.40887	1.26836	2.45942e-32	1.0568e-30	DS499594	1819873	1822668	1731	GO:0005783;GO:0005789;GO:0005789;GO:0005789;GO:0008374;GO:0008374;GO:0008374;GO:0016020;GO:0016021;GO:0016021;GO:0016021;GO:0016740;GO:0016746;	K00637	sterol o-acyltransferase (APE2), putative
AFUB_055140	1754.99	978.599	2531.39	2.58675	1.37114	2.72022e-32	1.16378e-30	DS499597	1801605	1803024	1383	GO:0016020;GO:0016021;GO:0016021;GO:0016021;GO:0016787;GO:0016787;GO:0046856;GO:0046856;GO:0046856;	-	Rab small monomeric GTPase Rab7, putative
AFUB_064150	601.637	340.943	862.331	2.52925	1.33871	3.11937e-32	1.32877e-30	DS499598	377312	378765	1230	GO:0016787;GO:0016787;GO:0016787;	K17361	acyl-CoA thioester hydrolase, putative
AFUB_007740	669.39	369.591	969.188	2.62233	1.39085	3.1585e-32	1.33964e-30	DS499594	2172415	2173617	1137	GO:0005680;GO:0005680;GO:0005680;GO:0030071;GO:0030071;GO:0030071;GO:0031145;GO:0031145;GO:0031145;	-	conserved hypothetical protein
AFUB_096330	5551.86	3145.87	7957.85	2.52962	1.33892	4.50611e-32	1.90301e-30	DS499602	990218	992371	1128	GO:0048037;GO:0048037;GO:0048037;	-	conserved hypothetical protein
AFUB_073680	9144.43	3168	15120.8	4.77299	2.25489	5.21602e-32	2.1934e-30	DS499599	412301	414728	1806	GO:0004611;GO:0004611;GO:0004612;GO:0004612;GO:0004612;GO:0005524;GO:0005524;GO:0005524;GO:0006094;GO:0006094;GO:0006094;GO:0016301;GO:0016301;GO:0016301;GO:0016310;GO:0017076;GO:0017076;	K01610	phosphoenolpyruvate carboxykinase AcuF
AFUB_049350	105.669	29.5642	181.774	6.14843	2.62022	7.60658e-32	3.18505e-30	DS499597	166032	166438	360	-	-	MBL2-like secreted peptide, putative
AFUB_074280	275.706	101.47	449.942	4.43425	2.14869	1.12799e-31	4.70315e-30	DS499599	604411	606622	1413	-	-	conserved hypothetical protein
AFUB_030140	318.414	147.005	489.824	3.33203	1.7364	2.37775e-31	9.8307e-30	DS499595	3773515	3775717	1914	GO:0004553;GO:0004553;GO:0004553;GO:0005975;GO:0005975;GO:0005975;GO:0016787;	-	hydrolase, putative
AFUB_096570	1916.4	1155.17	2677.63	2.31794	1.21284	3.18777e-31	1.31246e-29	DS499602	1076458	1077372	915	GO:0003677;GO:0003677;GO:0003677;	K01183	hypothetical protein
AFUB_077310	132.357	37.1488	227.565	6.12579	2.6149	3.90232e-31	1.59331e-29	DS499599	1479375	1481759	2385	-	-	conserved hypothetical protein
AFUB_041190	370.178	192.498	547.859	2.84606	1.50897	4.51038e-31	1.82643e-29	DS499596	2036253	2037183	891	GO:0005515;GO:0016740;GO:0016740;GO:0016740;	-	glutathione S-transferase, putative
AFUB_022750	677.723	396.643	958.804	2.4173	1.2734	5.12351e-31	2.0662e-29	DS499595	1596733	1597329	597	-	K09702	conserved hypothetical protein
AFUB_100930	62.9755	10.0721	115.879	11.505	3.52419	6.71185e-31	2.6957e-29	DS499604	106603	107289	687	GO:0008168;GO:0008168;GO:0008168;GO:0016740;GO:0032259;	-	O-methyltransferase, putative
AFUB_049320	399.846	212.613	587.08	2.76126	1.46533	8.03903e-31	3.20259e-29	DS499597	162538	162961	351	-	-	conserved hypothetical protein
AFUB_083260	108.036	31.7191	184.353	5.81205	2.53905	8.15122e-31	3.23419e-29	DS499600	978240	980069	1713	GO:0003676;GO:0003676;GO:0003676;	-	C2H2 finger domain protein, putative
AFUB_075150	382.109	200.666	563.552	2.80841	1.48975	1.0583e-30	4.18218e-29	DS499599	835475	836607	1068	GO:0003824;GO:0003824;GO:0003864;GO:0003864;GO:0003864;GO:0003864;GO:0008168;GO:0008168;GO:0008168;GO:0015940;GO:0015940;GO:0015940;GO:0015940;GO:0016740;GO:0032259;	K00606	3-methyl-2-oxobutanoate hydroxymethyltransferase PanB
AFUB_070770	73.7803	14.9906	132.57	8.84353	3.14462	1.57209e-30	6.18774e-29	DS499598	2178678	2180029	1203	GO:0016491;GO:0016491;GO:0016491;GO:0055114;GO:0055114;	-	conserved hypothetical protein
AFUB_066630	189.901	79.4613	300.34	3.7797	1.91827	1.74215e-30	6.82978e-29	DS499598	1042869	1043844	927	-	-	conserved hypothetical protein
AFUB_068800	1185.7	736.97	1634.43	2.21777	1.14911	1.79294e-30	7.00101e-29	DS499598	1677103	1678509	1212	GO:0004252;GO:0004252;GO:0004252;GO:0005576;GO:0005576;GO:0005576;GO:0006508;GO:0006508;GO:0006508;GO:0008233;GO:0008236;GO:0009405;GO:0009405;GO:0009405;GO:0016787;	K18549	alkaline serine protease Alp1
AFUB_052480	209.364	92.0969	326.631	3.54661	1.82644	6.35238e-30	2.45127e-28	DS499597	992990	994129	1140	-	-	LysM domain protein, putative
AFUB_012890	12054	7652.07	16456	2.15053	1.10469	7.85979e-30	3.02111e-28	DS499594	3632723	3632941	219	GO:0008270;GO:0008270;GO:0008270;GO:0046872;	K07059	conserved hypothetical protein
AFUB_037480	2785.57	1854.9	3716.25	2.00348	1.00251	9.20605e-30	3.52481e-28	DS499596	993382	995028	1125	GO:0004754;GO:0004754;GO:0004754;GO:0004754;GO:0008652;GO:0009085;GO:0009085;GO:0009085;GO:0016491;GO:0019878;GO:0019878;GO:0019878;GO:0055114;	K00290	saccharopine dehydrogenase Lys1, putative
AFUB_101830	367.492	193.876	541.109	2.79101	1.48079	1.06938e-29	4.07857e-28	DS499604	383762	385603	1680	GO:0016020;GO:0016021;GO:0016021;GO:0016021;	-	conserved hypothetical protein
AFUB_028130	933.121	577.023	1289.22	2.23426	1.1598	1.0797e-29	4.10202e-28	DS499595	3180608	3182192	1464	GO:0003824;GO:0003824;GO:0006525;GO:0006525;GO:0006525;GO:0008483;GO:0008483;GO:0008483;GO:0008483;GO:0016740;GO:0030170;GO:0030170;GO:0030170;	K00818	acetylornithine aminotransferase
AFUB_036300	493.428	278.164	708.693	2.54776	1.34923	1.12889e-29	4.2724e-28	DS499596	637543	638830	1236	GO:0000981;GO:0000981;GO:0000981;GO:0005634;GO:0005634;GO:0005634;GO:0006355;GO:0006355;GO:0006357;GO:0008270;GO:0008270;GO:0008270;	-	C6 transcription factor GliZ-like, putative
AFUB_019110	125.469	42.8421	208.095	4.85726	2.28014	1.75777e-29	6.57659e-28	DS499595	496035	497431	1338	GO:0016491;GO:0016491;GO:0016491;GO:0055114;GO:0055114;	K00306	fructosyl amine:oxygen oxidoreductase
AFUB_006970	843.319	517.296	1169.34	2.26049	1.17663	2.75788e-29	1.02794e-27	DS499594	1963876	1964563	561	-	-	phosphoglycerate mutase family protein, putative
AFUB_068310	1536.99	742.156	2331.82	3.14196	1.65166	2.86071e-29	1.06224e-27	DS499598	1512976	1514512	1326	GO:0004584;GO:0004584;GO:0004584;GO:0005783;GO:0005789;GO:0005789;GO:0005789;GO:0006506;GO:0006506;GO:0006506;GO:0006506;GO:0016020;GO:0016021;GO:0016021;GO:0016021;GO:0016740;GO:0016757;GO:0097502;	K07542	DUF409 domain protein
AFUB_057690	37.0329	1.5968	72.469	45.3838	5.50411	3.43241e-29	1.26973e-27	DS499597	2495764	2496264	501	GO:0008168;GO:0008168;GO:0008168;GO:0016740;GO:0032259;	-	3-demethylubiquinone-9 3-methyltransferase, putative
AFUB_101750	363.256	193.465	533.046	2.75525	1.46219	4.76842e-29	1.75079e-27	DS499604	358319	359860	1542	GO:0000166;GO:0005524;GO:0005524;GO:0005524;GO:0005524;GO:0005739;GO:0005739;GO:0005739;GO:0034551;GO:0034551;GO:0034551;	K08900	mitochondrial chaperone ATPase (Bcs1), putative
AFUB_071640	3364.35	1987.61	4741.1	2.38533	1.25419	8.08495e-29	2.94652e-27	DS499598	2471007	2472551	1545	GO:0003677;GO:0003677;GO:0003677;	-	hypothetical protein
AFUB_098800	526.99	304.57	749.409	2.46054	1.29898	1.258e-28	4.55099e-27	DS499603	185323	186638	1125	GO:0003676;	-	conserved hypothetical protein
AFUB_061360	280.699	140.351	421.048	2.99996	1.58494	1.43435e-28	5.16997e-27	DS499597	3489642	3490292	651	-	-	conserved hypothetical protein
AFUB_052830	254.458	123.535	385.38	3.1196	1.64136	1.93373e-28	6.94448e-27	DS499597	1085608	1086696	975	GO:0006810;GO:0016020;GO:0016021;GO:0016021;GO:0016021;	K13354	peroxisomal membrane protein Pmp47, putative
AFUB_038470	144.666	55.4231	233.908	4.22041	2.07738	2.33316e-28	8.31821e-27	DS499596	1296462	1300223	3609	GO:0000166;GO:0000166;GO:0000166;GO:0005388;GO:0005388;GO:0005388;GO:0005388;GO:0005524;GO:0005524;GO:0005524;GO:0005524;GO:0006811;GO:0006816;GO:0016020;GO:0016020;GO:0016020;GO:0016021;GO:0016021;GO:0016021;GO:0016021;GO:0070588;GO:0070588;	K01537	calcium-translocating P-type ATPase(PMCA-type), putative
AFUB_102080	75.8876	17.6478	134.127	7.60024	2.92604	2.94966e-28	1.04405e-26	DS499604	460081	465610	5292	GO:0005515;	-	ankyrin repeat protein
AFUB_027630	686.704	346.03	1027.38	2.96905	1.57	3.74483e-28	1.32076e-26	DS499595	3049399	3049823	225	-	-	hypothetical protein
AFUB_015920	167.884	70.4534	265.315	3.76583	1.91297	8.81797e-28	3.07691e-26	DS499594	4500604	4501118	462	GO:0004652;GO:0004652;GO:0005634;GO:0005634;GO:0043631;GO:0043631;	-	DUF455 domain protein
AFUB_015030	746.009	450.153	1041.87	2.31447	1.21068	1.00854e-27	3.50674e-26	DS499594	4251890	4253924	1809	GO:0005887;GO:0016020;GO:0016021;GO:0016021;GO:0016021;GO:0055085;GO:0055085;GO:0055085;	-	MFS multidrug transporter, putative
AFUB_084980	73.0636	16.8258	129.301	7.68473	2.94199	1.18791e-27	4.11587e-26	DS499600	1529124	1530356	1233	GO:0016491;GO:0016491;GO:0016491;GO:0055114;GO:0055114;	-	pyridine nucleotide-disulphide oxidoreductase family protein
AFUB_087840	1620.07	939.7	2300.43	2.44805	1.29163	2.57335e-27	8.79226e-26	DS499601	329998	331779	1782	-	-	conserved hypothetical protein
AFUB_057560	67.2596	14.3764	120.143	8.35693	3.06297	2.9446e-27	1.00259e-25	DS499597	2467947	2469367	1323	-	-	conserved hypothetical protein
AFUB_044660	267.08	134.412	399.748	2.97406	1.57243	3.24557e-27	1.10126e-25	DS499596	3155928	3157670	1743	GO:0005623;GO:0005623;GO:0005623;GO:0016491;GO:0016491;GO:0016491;GO:0045454;GO:0045454;GO:0045454;GO:0050660;GO:0050660;GO:0050660;GO:0055114;GO:0055114;	-	pyridine nucleotide-disulfide oxidoreductase, putative
AFUB_092160	356.015	194.134	517.895	2.66771	1.4156	3.70718e-27	1.25356e-25	DS499601	1610220	1611756	1479	-	-	conserved hypothetical protein
AFUB_047950	2066.88	1076.23	3057.54	2.84097	1.50638	4.83425e-27	1.62908e-25	DS499596	4018402	4019099	537	GO:0016020;GO:0016020;GO:0016020;GO:0016021;GO:0016021;GO:0016021;	-	integral membrane protein
AFUB_057590	1852.89	1067.82	2637.96	2.47041	1.30475	5.64617e-27	1.89619e-25	DS499597	2473152	2475194	1944	GO:0016627;GO:0016627;GO:0016627;GO:0055114;GO:0055114;	-	acyl-CoA dehydrogenase, putative
AFUB_032310	622.03	331.997	912.064	2.74721	1.45797	5.79596e-27	1.93987e-25	DS499595	4391079	4392565	1314	GO:0016491;GO:0016627;GO:0016627;GO:0016627;GO:0050660;GO:0050660;GO:0050660;GO:0050660;GO:0055114;GO:0055114;GO:0055114;	-	acyl-CoA dehydrogenase
AFUB_047140	53.8654	2.44032	105.291	43.1462	5.43116	1.35412e-26	4.45637e-25	DS499596	3810618	3811058	441	GO:0016020;GO:0016021;GO:0016021;GO:0016021;	-	hypothetical protein
AFUB_036180	412.87	234.445	591.294	2.52209	1.33462	1.50049e-26	4.92161e-25	DS499596	604988	606451	1224	GO:0008270;GO:0008270;GO:0008270;GO:0016787;GO:0070290;GO:0070290;GO:0070290;	-	Zn-dependent hydrolase/oxidoreductase family protein, putative
AFUB_029280	1536.17	1021.75	2050.59	2.00695	1.005	1.78093e-26	5.82203e-25	DS499595	3519509	3521526	1581	GO:0003824;GO:0003824;GO:0008483;GO:0008483;GO:0008483;GO:0009058;GO:0009058;GO:0009058;GO:0016740;GO:0030170;GO:0030170;GO:0030170;	K00838	aromatic aminotransferase Aro8, putative
AFUB_066370	6352.02	3708.04	8996.01	2.42608	1.27863	2.08119e-26	6.75871e-25	DS499598	973631	974218	528	GO:0016020;GO:0016021;GO:0016021;GO:0016021;	-	conserved hypothetical protein
AFUB_089380	474.531	277.506	671.555	2.41996	1.27498	2.22305e-26	7.19566e-25	DS499601	850299	851417	1119	GO:0003824;GO:0003824;GO:0018580;GO:0018580;GO:0018580;GO:0051213;GO:0051213;GO:0051213;GO:0055114;GO:0055114;	K00459	oxidoreductase, 2-nitropropane dioxygenase family, putative
AFUB_055160	658.137	340.033	976.241	2.87102	1.52156	2.49636e-26	8.05382e-25	DS499597	1803516	1805498	1983	GO:0016020;GO:0016021;GO:0016021;GO:0016021;	-	DUF1212 domain membrane protein
AFUB_036120	654.217	401.682	906.751	2.25739	1.17465	2.5068e-26	8.06107e-25	DS499596	592179	593148	780	GO:0005515;	-	conserved hypothetical protein
AFUB_044680	188.613	68.1271	309.099	4.53709	2.18177	2.92334e-26	9.36993e-25	DS499596	3162179	3162848	612	-	-	hypothetical protein
AFUB_081570	364.803	159.81	569.796	3.56546	1.83409	3.07353e-26	9.75597e-25	DS499600	520905	521576	672	GO:0016020;GO:0016020;GO:0016020;GO:0016021;GO:0016021;GO:0016021;	-	integral membrane protein
AFUB_028360	81.0301	22.1146	139.946	6.3282	2.6618	3.66227e-26	1.15874e-24	DS499595	3243379	3244262	666	-	-	conserved hypothetical protein
AFUB_070780	445.39	227.48	663.3	2.91586	1.54392	3.68535e-26	1.1623e-24	DS499598	2181464	2182964	1407	GO:0004497;GO:0004497;GO:0004497;GO:0055114;GO:0071949;GO:0071949;GO:0071949;	-	extracellular salicylate hydroxylase/monooxygenase, putative
AFUB_047700	760.481	464.552	1056.41	2.27405	1.18526	4.11446e-26	1.29349e-24	DS499596	3951782	3953203	1368	GO:0005515;	-	DUF500 and UBA/TS-N domain protein
AFUB_003330	126.572	38.2326	214.91	5.62113	2.49086	4.34603e-26	1.36194e-24	DS499594	915838	917271	1278	GO:0003676;GO:0003676;GO:0003723;GO:0003723;GO:0003723;	-	RNA binding protein
AFUB_002090	383.391	215.786	550.996	2.55344	1.35244	5.2253e-26	1.63228e-24	DS499594	579436	581073	1539	GO:0004497;GO:0004497;GO:0004497;GO:0005506;GO:0005506;GO:0005506;GO:0016020;GO:0016021;GO:0016021;GO:0016021;GO:0016491;GO:0016705;GO:0016705;GO:0016712;GO:0016712;GO:0016712;GO:0020037;GO:0020037;GO:0020037;GO:0046872;GO:0055114;GO:0055114;GO:0055114;	-	cytochrome P450 alkane hydroxylase, putative
AFUB_018330	1097.87	698.943	1496.79	2.14151	1.09863	6.07185e-26	1.87884e-24	DS499595	285982	288089	1578	GO:0006508;GO:0006508;GO:0008236;GO:0008236;GO:0008236;	-	serine peptidase, putative
AFUB_077540	154.395	65.2931	243.497	3.7293	1.8989	8.59892e-26	2.63593e-24	DS499599	1552055	1552552	438	GO:0008152;GO:0008152;GO:0016846;GO:0016846;GO:0016846;	-	DUF636 domain protein
AFUB_029440	151.864	45.6271	258.101	5.65675	2.49997	9.89744e-26	3.02456e-24	DS499595	3569343	3570413	1071	GO:0016491;GO:0016491;GO:0016491;GO:0055114;GO:0055114;	-	malate/L-lactate dehydrogenase, putative
AFUB_029270	149.66	62.6484	236.673	3.77779	1.91754	1.20628e-25	3.66353e-24	DS499595	3516532	3518517	1851	GO:0000287;GO:0000287;GO:0000287;GO:0003824;GO:0003824;GO:0003824;GO:0030976;GO:0030976;GO:0030976;	-	thiamine pyrophosphate enzyme, putative
AFUB_075040	130.264	50.5696	209.958	4.15187	2.05376	1.40173e-25	4.24401e-24	DS499599	818546	819166	621	-	-	conserved hypothetical protein
AFUB_056530	1538.34	932.746	2143.94	2.29852	1.20071	1.54948e-25	4.66266e-24	DS499597	2206053	2207065	819	-	-	transcription factor RfeG, putative
AFUB_101120	543.816	276.046	811.585	2.94003	1.55583	1.5858e-25	4.7574e-24	DS499604	181805	183569	1491	GO:0005887;GO:0016020;GO:0016021;GO:0016021;GO:0016021;GO:0055085;GO:0055085;GO:0055085;	-	MFS multidrug transporter, putative
AFUB_085660	412.028	223.746	600.311	2.683	1.42385	3.17331e-25	9.40523e-24	DS499600	1735530	1737321	1638	GO:0003979;GO:0003979;GO:0016616;GO:0016616;GO:0016616;GO:0051287;GO:0051287;GO:0051287;GO:0055114;GO:0055114;	K00012	UDP-glucose dehydrogenase Ugd1, putative
AFUB_078020	493.067	215.8	770.335	3.56968	1.83579	4.79963e-25	1.41402e-23	DS499599	1695675	1698017	2343	GO:0003824;GO:0003824;GO:0003824;	K05989	rhamnosidase, putative
AFUB_021600	132.75	53.2324	212.267	3.98756	1.99551	6.90122e-25	2.01508e-23	DS499595	1235914	1237560	1509	GO:0005215;GO:0008643;GO:0008643;GO:0008643;GO:0016020;GO:0016020;GO:0016020;GO:0016021;GO:0016021;GO:0016021;GO:0016021;GO:0022857;GO:0022857;GO:0022891;GO:0055085;GO:0055085;	-	MFS sugar transporter, putative
AFUB_028170	172.672	78.315	267.029	3.40968	1.76964	7.01008e-25	2.0408e-23	DS499595	3191303	3192464	1044	-	-	hypothetical protein
AFUB_090400	49.9502	3.72276	96.1776	25.835	4.69126	1.46343e-24	4.21058e-23	DS499601	1136133	1137404	1068	-	-	aldo-keto reductase, putative
AFUB_049340	91.3293	12.8249	169.834	13.2425	3.7271	3.93356e-24	1.11868e-22	DS499597	164864	165730	867	-	-	G-protein signalling regulator, putative
AFUB_007800	29489.6	19453.4	39525.7	2.03182	1.02277	6.26268e-24	1.74574e-22	DS499594	2185654	2187037	1323	GO:0004109;GO:0004109;GO:0004109;GO:0006779;GO:0006779;GO:0006779;GO:0055114;GO:0055114;	K00228	coproporphyrinogen III oxidase, putative
AFUB_039440	275.535	148.26	402.81	2.71693	1.44198	6.92201e-24	1.92408e-22	DS499596	1578223	1580371	1647	-	-	hypothetical protein
AFUB_018810	267.293	137.77	396.815	2.88028	1.52621	8.59876e-24	2.37008e-22	DS499595	418116	419429	1314	GO:0015098;GO:0015098;GO:0015098;GO:0015689;GO:0015689;GO:0016020;GO:0016021;GO:0016021;GO:0016021;	-	sulfate transporter, putative
AFUB_098880	349.637	200.365	498.908	2.48999	1.31614	1.83756e-23	5.02266e-22	DS499603	203953	205857	1749	-	-	conserved hypothetical protein
AFUB_044620	92.7852	31.3162	154.254	4.9257	2.30033	2.3057e-23	6.28478e-22	DS499596	3147095	3148018	924	GO:0008152;GO:0008152;GO:0016787;GO:0016787;GO:0016787;	-	carboxylesterase, putative
AFUB_032610	411.624	114.347	708.901	6.19956	2.63216	2.91274e-23	7.91749e-22	DS499595	4474401	4475625	1041	GO:0016020;GO:0016021;GO:0016021;GO:0016021;GO:0022857;GO:0022857;GO:0055085;GO:0055085;GO:0055085;	K15100	succinate:fumarate antiporter (Acr1), putative
AFUB_060240	348.098	194.325	501.872	2.58265	1.36885	2.99597e-23	8.12131e-22	DS499597	3162954	3164916	1842	GO:0003924;GO:0003924;GO:0003924;GO:0005525;GO:0005525;GO:0005525;	-	GTP binding protein (GTPBP1), putative
AFUB_088280	789.787	514.571	1065	2.06969	1.04941	3.01894e-23	8.16108e-22	DS499601	454878	456390	1461	-	-	conserved hypothetical protein
AFUB_008720	86.4747	13.477	159.472	11.8329	3.56474	3.23997e-23	8.7346e-22	DS499594	2484542	2485687	1146	-	-	hypothetical protein
AFUB_002010	351.562	203.606	499.518	2.45335	1.29475	4.55345e-23	1.22087e-21	DS499594	561857	562870	1014	GO:0016020;GO:0016021;GO:0016021;GO:0016021;	-	conserved hypothetical protein
AFUB_057620	591.713	372.36	811.065	2.17817	1.12312	5.78115e-23	1.54164e-21	DS499597	2481415	2481993	534	GO:0016301;GO:0016301;GO:0016301;GO:0016310;	-	sensor histidine kinase/response regulator, putative
AFUB_061850	101.205	32.5695	169.84	5.21469	2.38258	1.62341e-22	4.23723e-21	DS499597	3605195	3605799	339	-	-	hypothetical protein
AFUB_099670	559.051	352.732	765.37	2.16984	1.11759	2.05813e-22	5.35767e-21	DS499603	404277	405321	942	GO:0005215;GO:0015267;GO:0015267;GO:0016020;GO:0016020;GO:0016020;GO:0016021;GO:0016021;GO:0016021;GO:0055085;GO:0055085;	K09885	aquaporin
AFUB_028380	61.5203	9.71264	113.328	11.6681	3.5445	4.07134e-22	1.0515e-20	DS499595	3247922	3248737	816	GO:0008168;GO:0008168;GO:0008168;GO:0008168;GO:0016740;GO:0032259;	-	methyltransferase, putative
AFUB_094780	1591.22	716.643	2465.8	3.44076	1.78273	6.96548e-22	1.77107e-20	DS499602	542240	544145	1608	GO:0016491;GO:0016491;GO:0016491;GO:0055114;GO:0055114;	K13366	flavin containing polyamine oxidase, putative
AFUB_016560	394.292	207.316	581.268	2.80378	1.48737	7.11496e-22	1.80441e-20	DS499594	4693158	4694410	1050	GO:0016491;GO:0016491;GO:0051213;GO:0051213;GO:0051213;GO:0055114;GO:0055114;	-	TfdA family taurine dioxygenase, putative
AFUB_056720	171.975	83.8615	260.088	3.1014	1.63292	1.63998e-21	4.1378e-20	DS499597	2252903	2253879	927	-	-	conserved hypothetical protein
AFUB_004210	1082.58	567.876	1597.28	2.81273	1.49197	1.82515e-21	4.56984e-20	DS499594	1178276	1180796	2466	GO:0000981;GO:0000981;GO:0000981;GO:0003677;GO:0003677;GO:0003677;GO:0003677;GO:0005634;GO:0005634;GO:0005634;GO:0005634;GO:0006351;GO:0006351;GO:0006351;GO:0006355;GO:0006355;GO:0006357;GO:0008270;GO:0008270;GO:0008270;GO:0046872;	-	C6 transcription factor, putative
AFUB_093370	19906	12079.6	27732.3	2.2958	1.199	2.55469e-21	6.31612e-20	DS499602	143811	145259	1257	GO:0005737;GO:0005737;GO:0005737;GO:0008863;GO:0008863;GO:0008863;GO:0008863;GO:0016491;GO:0016616;GO:0016616;GO:0016616;GO:0042183;GO:0042183;GO:0042183;GO:0051287;GO:0051287;GO:0051287;GO:0055114;GO:0055114;GO:0055114;	K00122	NAD-dependent formate dehydrogenase AciA/Fdh
AFUB_099460	136.562	61.1364	211.989	3.46747	1.79388	2.60418e-21	6.42233e-20	DS499603	359437	361028	1362	GO:0005887;GO:0016020;GO:0016021;GO:0016021;GO:0016021;GO:0055085;GO:0055085;GO:0055085;	-	MFS transporter, putative
AFUB_006530	225.809	120.633	330.985	2.74373	1.45614	2.70516e-21	6.65469e-20	DS499594	1850025	1851524	1338	GO:0006520;GO:0006520;GO:0006520;GO:0030170;GO:0030170;GO:0030170;	K17989	L-serine dehydratase, putative
AFUB_053750	894.998	583.893	1206.1	2.06562	1.04657	2.81926e-21	6.91809e-20	DS499597	1391227	1393339	1899	GO:0016020;GO:0016021;GO:0016021;GO:0016021;	K15378	sucrose transporter, putative
AFUB_021660	458.801	285.567	632.036	2.21326	1.14618	2.83698e-21	6.94425e-20	DS499595	1246413	1247036	567	-	-	DUF967 domain protein
AFUB_014340	163.885	79.3803	248.39	3.12911	1.64575	3.05711e-21	7.44604e-20	DS499594	4033770	4034615	438	-	-	conserved hypothetical protein
AFUB_065360	127.382	45.9241	208.841	4.54753	2.18508	5.86023e-21	1.40989e-19	DS499598	690384	691842	1332	-	-	conserved hypothetical protein
AFUB_028300	56.4383	13.9934	98.8831	7.06639	2.82097	6.56273e-21	1.57506e-19	DS499595	3233138	3234175	1038	GO:0008152;GO:0008152;GO:0016846;GO:0016846;GO:0016846;	-	DUF636 domain protein
AFUB_026030	104.478	41.9568	166.999	3.98027	1.99287	9.43726e-21	2.25395e-19	DS499595	2591242	2592248	948	GO:0005506;GO:0005506;GO:0005506;GO:0005737;GO:0005737;GO:0005737;GO:0019310;GO:0019310;GO:0019310;GO:0050113;GO:0050113;GO:0050113;GO:0055114;GO:0055114;	K00469	inositol oxygenase, putative
AFUB_052460	89.5747	25.7925	153.357	5.94579	2.57187	9.58781e-21	2.28436e-19	DS499597	984695	989238	4272	GO:0005975;GO:0005975;GO:0005975;GO:0008061;GO:0008061;GO:0008061;GO:0008061;	K01183	class V chitinase Chi100
AFUB_081400	286.773	140.195	433.351	3.09106	1.6281	1.03209e-20	2.45307e-19	DS499600	482077	483378	1302	GO:0005344;GO:0005344;GO:0005344;GO:0008941;GO:0008941;GO:0008941;GO:0015671;GO:0016491;GO:0016491;GO:0019825;GO:0019825;GO:0019825;GO:0020037;GO:0020037;GO:0020037;GO:0046872;GO:0046872;GO:0046872;GO:0051409;GO:0051409;GO:0051409;GO:0055114;GO:0055114;GO:0071949;GO:0071949;GO:0071949;	-	flavohemoprotein, putative
AFUB_084470	177.69	89.0581	266.323	2.99044	1.58036	1.2545e-20	2.96026e-19	DS499600	1388691	1391214	2460	GO:0005515;	-	ankyrin repeat protein
AFUB_047660	65.3606	19.1776	111.544	5.81635	2.54011	2.51284e-20	5.85932e-19	DS499596	3947092	3947559	468	GO:0008080;GO:0008080;GO:0008080;GO:0016740;	K03829	GNAT family N-acetyltransferase, putative
AFUB_044890	536.243	348.309	724.178	2.07912	1.05598	4.43564e-20	1.02698e-18	DS499596	3213303	3213863	561	-	-	cell surface protein, putative
AFUB_078940	160.401	79.6912	241.111	3.02557	1.59721	6.43362e-20	1.47568e-18	DS499599	1955761	1958024	2049	GO:0006629;GO:0006629;GO:0006629;GO:0016042;GO:0016042;GO:0016042;GO:0016787;GO:0016787;GO:0016787;	-	Patatin-like serine hydrolase, putative
AFUB_016580	75.6833	25.6101	125.756	4.91043	2.29585	6.97021e-20	1.59504e-18	DS499594	4697304	4699287	1773	GO:0003824;GO:0003824;GO:0008152;GO:0008152;GO:0016874;GO:0016874;GO:0016874;	K01897	long-chain-fatty-acid-CoA ligase, putative
AFUB_098790	1586.64	990.327	2182.96	2.20428	1.14031	8.31866e-20	1.8992e-18	DS499603	180051	181007	879	-	-	hypothetical protein
AFUB_025140	69.4166	21.9448	116.889	5.32649	2.41318	8.67655e-20	1.96722e-18	DS499595	2355304	2359045	3294	GO:0016020;GO:0016020;GO:0016020;GO:0016021;GO:0016021;GO:0016021;GO:0030001;GO:0030001;GO:0046873;GO:0046873;GO:0046873;GO:0055085;GO:0055085;	-	conserved hypothetical protein
AFUB_012520	116.351	50.9002	181.802	3.57173	1.83662	1.15322e-19	2.60268e-18	DS499594	3524826	3525809	984	GO:0006470;GO:0006470;GO:0008138;GO:0008138;GO:0008138;GO:0016311;GO:0016311;GO:0016791;GO:0016791;	-	possible dual specificity protein phosphatase 3
AFUB_087870	5315.32	3536.51	7094.14	2.00597	1.0043	1.39138e-19	3.133e-18	DS499601	338907	340729	1767	-	-	conserved hypothetical protein
AFUB_058820	434.563	202.797	666.329	3.28569	1.7162	1.86912e-19	4.18003e-18	DS499597	2785197	2786819	1425	-	-	scramblase family protein
AFUB_086740	184.565	87.556	281.574	3.21593	1.68523	1.94405e-19	4.33776e-18	DS499601	50310	51854	1491	GO:0016747;GO:0016747;GO:0016747;	-	conserved hypothetical protein
AFUB_096320	9797.41	5867.61	13727.2	2.33949	1.22619	2.14525e-19	4.76507e-18	DS499602	985684	987855	2109	GO:0000079;GO:0000079;GO:0000079;GO:0019901;GO:0019901;GO:0019901;	-	G1/S-specific cyclin Pcl5, putative
AFUB_049500	1726.09	888.534	2563.64	2.88525	1.5287	2.26125e-19	5.01142e-18	DS499597	192677	193804	1014	GO:0000166;GO:0004365;GO:0004365;GO:0004365;GO:0006006;GO:0006006;GO:0006006;GO:0006096;GO:0006096;GO:0006096;GO:0016491;GO:0016620;GO:0016620;GO:0050661;GO:0050661;GO:0050661;GO:0051287;GO:0051287;GO:0051287;GO:0051287;GO:0055114;GO:0055114;GO:0055114;	K00134	glyceraldehyde 3-phosphate dehydrogenase, putative
AFUB_092660	495.68	314.918	676.443	2.148	1.10299	3.57559e-19	7.81862e-18	DS499601	1771367	1772251	885	-	-	conserved hypothetical protein
AFUB_081830	476.099	299.139	653.059	2.18313	1.1264	3.90559e-19	8.50244e-18	DS499600	570532	571177	594	-	-	DUF567 domain protein
AFUB_022340	301.262	97.8695	504.654	5.1564	2.36636	6.47753e-19	1.37665e-17	DS499595	1461310	1464216	2907	GO:0000981;GO:0000981;GO:0000981;GO:0003677;GO:0003677;GO:0003677;GO:0003677;GO:0005634;GO:0005634;GO:0005634;GO:0005634;GO:0006351;GO:0006351;GO:0006351;GO:0006355;GO:0006355;GO:0006357;GO:0008270;GO:0008270;GO:0008270;GO:0046872;	-	C6 transcription factor, putative
AFUB_036990	3753.4	2086.35	5420.45	2.59805	1.37743	1.03908e-18	2.1743e-17	DS499596	861488	862102	471	GO:0016020;GO:0016021;GO:0016021;GO:0016021;	-	RING finger domain protein, putative
AFUB_081560	193.415	104.756	282.074	2.69268	1.42905	1.04075e-18	2.1743e-17	DS499600	518349	519737	1230	GO:0016020;GO:0016021;GO:0016021;GO:0016021;	-	toxin biosynthesis protein (Tri7), putative
AFUB_050990	410.253	223.984	596.523	2.66325	1.41319	1.09756e-18	2.28814e-17	DS499597	568877	570808	1872	GO:0016020;GO:0016021;GO:0016021;GO:0016021;	-	conserved hypothetical protein
AFUB_062170	162.325	83.2422	241.409	2.90007	1.53609	1.18766e-18	2.46552e-17	DS499597	3670390	3672178	1635	GO:0005887;GO:0016020;GO:0016021;GO:0016021;GO:0016021;GO:0055085;GO:0055085;GO:0055085;	-	MFS transporter, putative
AFUB_055270	1117.12	716.619	1517.62	2.11775	1.08253	1.2318e-18	2.55177e-17	DS499597	1831778	1834034	2073	GO:0000723;GO:0000723;GO:0000723;GO:0003677;GO:0003677;GO:0003678;GO:0003684;GO:0003684;GO:0003684;GO:0004003;GO:0004003;GO:0005634;GO:0005634;GO:0006303;GO:0006303;GO:0006303;GO:0032508;GO:0042162;GO:0042162;GO:0042162;GO:0043564;GO:0043564;GO:0043564;	K10884	DSB repair complex subunit Ku70, putative
AFUB_050830	69.6682	23.3434	115.993	4.96898	2.31295	1.45996e-18	3.00544e-17	DS499597	528363	529190	828	GO:0004601;GO:0004601;GO:0004601;GO:0004601;GO:0098869;	-	peroxidase, putative
AFUB_036980	401.771	245.776	557.767	2.26941	1.18232	1.59545e-18	3.27751e-17	DS499596	857377	860064	2274	GO:0016020;GO:0016021;GO:0016021;GO:0016021;GO:0055085;GO:0055085;GO:0055085;	-	small oligopeptide transporter, OPT family
AFUB_009150	249.31	145.06	353.56	2.43734	1.28531	2.44064e-18	4.99291e-17	DS499594	2589780	2590439	660	GO:0005515;	K06867	ankyrin repeat protein
AFUB_055490	418.207	195.169	641.245	3.28559	1.71615	2.63208e-18	5.37338e-17	DS499597	1896949	1898935	1929	-	-	C2H2 finger and ankyrin domain protein, putative
AFUB_038630	7214.06	4108.28	10319.8	2.51197	1.32882	3.5808e-18	7.27997e-17	DS499596	1342528	1343855	1272	GO:0000166;GO:0004672;GO:0004672;GO:0004674;GO:0004674;GO:0004674;GO:0005524;GO:0005524;GO:0005524;GO:0005524;GO:0006468;GO:0006468;GO:0016301;GO:0016310;	-	protein serine/threonine kinase (Ran1), putative
AFUB_100020	125.31	59.271	191.349	3.22838	1.69081	4.48488e-18	9.08051e-17	DS499603	499542	501317	1587	GO:0005215;GO:0016020;GO:0016020;GO:0016020;GO:0016021;GO:0016021;GO:0016021;GO:0016021;GO:0022857;GO:0022857;GO:0022891;GO:0055085;GO:0055085;	-	MFS monosaccharide transporter, putative
AFUB_091640	106.676	47.1235	166.229	3.52752	1.81866	6.11848e-18	1.2312e-16	DS499601	1490715	1491229	441	-	-	hypothetical protein
AFUB_065710	154.84	79.7491	229.93	2.88317	1.52766	6.49197e-18	1.30369e-16	DS499598	789949	791427	1479	GO:0003700;GO:0003700;GO:0003700;GO:0006355;GO:0006355;	-	conserved hypothetical protein
AFUB_055640	212.012	119.928	304.096	2.53565	1.34235	7.03427e-18	1.40972e-16	DS499597	1952620	1954299	1680	GO:0000808;GO:0000808;GO:0000808;GO:0005634;GO:0005634;GO:0005634;GO:0006260;GO:0006260;GO:0006260;	K02604	origin recognition complex subunit 2, putative
AFUB_090600	90.3611	36.8418	143.88	3.90536	1.96546	7.78249e-18	1.5565e-16	DS499601	1183429	1185119	1296	GO:0000272;GO:0005576;GO:0005576;GO:0005975;GO:0016829;GO:0045490;GO:0045490;GO:0047490;GO:0047490;GO:0071555;GO:0071555;	K01732	pectin lyase B
AFUB_037010	253.238	149.175	357.3	2.39517	1.26013	8.08088e-18	1.6129e-16	DS499596	866646	868899	1878	GO:0005215;GO:0008643;GO:0008643;GO:0008643;GO:0016020;GO:0016020;GO:0016020;GO:0016021;GO:0016021;GO:0016021;GO:0016021;GO:0022857;GO:0022857;GO:0022891;GO:0055085;GO:0055085;	-	MFS sugar transporter, putative
AFUB_006390	99.9873	43.2847	156.69	3.61999	1.85598	1.01727e-17	2.01814e-16	DS499594	1807334	1808507	1113	GO:0016787;GO:0016787;GO:0016787;	-	Ser/Thr protein phosphatase family protein
AFUB_019000	398.416	251.888	544.944	2.16344	1.11333	1.1451e-17	2.26715e-16	DS499595	467611	471519	3855	-	K11272	conserved hypothetical protein
AFUB_079050	33.8435	5.63577	62.0513	11.0103	3.46078	1.7194e-17	3.37029e-16	DS499599	1989015	1990760	1590	GO:0016020;GO:0016021;GO:0016021;GO:0016021;GO:0016491;GO:0016491;GO:0016491;GO:0016491;GO:0055114;GO:0055114;GO:0055114;	-	cell surface metalloreductase (FreA), putative
AFUB_009180	471.846	312.193	631.498	2.02278	1.01634	1.79167e-17	3.49644e-16	DS499594	2592300	2593501	1062	GO:0016020;GO:0016021;GO:0016021;GO:0016021;	-	PAP2 domain protein
AFUB_071370	141.386	48.568	234.204	4.82219	2.26969	1.8132e-17	3.52048e-16	DS499598	2347649	2348593	945	GO:0016020;GO:0016021;GO:0016021;GO:0016021;	-	conserved hypothetical protein
AFUB_070890	52.7142	7.05004	98.3784	13.9543	3.80264	2.1429e-17	4.14266e-16	DS499598	2210396	2210861	300	GO:0016020;GO:0016021;GO:0016021;GO:0016021;	-	hypothetical protein
AFUB_017320	72.8611	27.093	118.629	4.3786	2.13047	3.7695e-17	7.16059e-16	DS499595	41261	42322	912	-	-	conserved hypothetical protein
AFUB_087270	119.234	54.1767	184.291	3.40166	1.76624	4.61022e-17	8.65736e-16	DS499601	184310	185485	1176	GO:0003824;GO:0003824;GO:0008483;GO:0008483;GO:0008483;GO:0009058;GO:0009058;GO:0009058;GO:0016740;GO:0030170;GO:0030170;GO:0030170;	-	aminotransferase, putative
AFUB_081530	8364.37	4712.26	12016.5	2.55005	1.35052	5.21759e-17	9.7237e-16	DS499600	508993	509283	237	-	-	conserved hypothetical protein
AFUB_096850	1175.57	772.022	1579.12	2.04544	1.03241	1.06082e-16	1.94385e-15	DS499602	1171700	1172389	690	-	-	GPI anchored hypothetical protein
AFUB_047130	129.8	24.9508	234.648	9.40443	3.23334	1.18112e-16	2.13997e-15	DS499596	3808462	3809874	1281	-	-	short-chain dehydrogenase/reductase family protein, putative
AFUB_101680	19.1723	0.643064	37.7015	58.6278	5.87351	1.44652e-16	2.60214e-15	DS499604	343348	344846	645	-	-	hypothetical protein
AFUB_041350	209.366	121.462	297.269	2.44742	1.29126	1.49797e-16	2.68979e-15	DS499596	2091793	2092947	1155	GO:0008080;GO:0008080;GO:0008080;GO:0016740;GO:0016747;GO:0016747;	-	acetyltransferase, GNAT family family
AFUB_072110	86.7173	31.5491	141.886	4.49729	2.16906	1.66212e-16	2.96829e-15	DS499598	2606958	2608748	1791	-	-	extracellular 3-ketosteroid 1-dehydrogenase, putative
AFUB_069520	388.76	215.583	561.936	2.60659	1.38216	1.91627e-16	3.41597e-15	DS499598	1863497	1866786	2739	GO:0008289;GO:0008289;GO:0008289;	-	conserved hypothetical protein
AFUB_070850	155.79	82.0014	229.579	2.7997	1.48527	2.38606e-16	4.23042e-15	DS499598	2200527	2204177	3477	GO:0003950;GO:0003950;GO:0003950;	K10582	ubiquitin conjugating enzyme, putative
AFUB_066270	111.649	53.2034	170.095	3.19707	1.67675	2.84088e-16	5.01872e-15	DS499598	948328	950355	1806	GO:0005452;GO:0005452;GO:0005452;GO:0006820;GO:0006820;GO:0015698;GO:0016020;GO:0016020;GO:0016020;GO:0016021;GO:0016021;GO:0016021;GO:0016021;	-	anion exchange family protein
AFUB_025030	137.336	71.0551	203.616	2.86561	1.51884	3.07433e-16	5.40204e-15	DS499595	2328799	2329863	1065	GO:0000034;GO:0000034;GO:0000034;GO:0000034;GO:0005634;GO:0005634;GO:0005634;GO:0005737;GO:0005737;GO:0005737;GO:0006146;GO:0006146;GO:0006146;GO:0006146;GO:0008270;GO:0008270;GO:0008270;GO:0009117;GO:0009117;GO:0009117;GO:0009168;GO:0009168;GO:0009168;GO:0016787;GO:0019239;GO:0019239;GO:0043103;GO:0043103;GO:0043103;GO:0046872;	K01488	adenosine deaminase
AFUB_049970	183.173	81.9834	284.363	3.46855	1.79433	3.22873e-16	5.66322e-15	DS499597	307689	308512	711	-	-	ThiJ/PfpI family protein
AFUB_082630	330.553	207.019	454.087	2.19345	1.1332	3.7098e-16	6.48392e-15	DS499600	814194	814976	714	-	-	GPI anchored glycoprotein, putative
AFUB_081040	86.1145	27.5082	144.721	5.261	2.39534	4.13863e-16	7.20781e-15	DS499600	379049	380686	1542	GO:0005887;GO:0016020;GO:0016021;GO:0016021;GO:0016021;GO:0055085;GO:0055085;GO:0055085;	-	integral membrane protein
AFUB_017620	18.6766	0.612334	36.7408	60.0013	5.90692	4.27873e-16	7.43864e-15	DS499595	113992	114711	450	-	-	conserved hypothetical protein
AFUB_061380	19.6893	0.923007	38.4556	41.6634	5.38071	5.08896e-16	8.80044e-15	DS499597	3499959	3500679	615	-	-	hypothetical protein
AFUB_086760	151.563	81.4544	221.672	2.72142	1.44436	5.10676e-16	8.80044e-15	DS499601	56657	57580	744	-	-	conserved hypothetical protein
AFUB_055480	73.9816	29.0981	118.865	4.08498	2.03033	5.73975e-16	9.87397e-15	DS499597	1894390	1896642	2010	GO:0004672;GO:0004672;GO:0004674;GO:0004674;GO:0004674;GO:0005515;GO:0005524;GO:0005524;GO:0005524;GO:0006468;GO:0006468;GO:0016301;GO:0016310;	K08286	serine/threonine protein kinase, putative
AFUB_000750	239.453	110.968	367.938	3.31572	1.72932	6.9582e-16	1.19492e-14	DS499594	196535	197929	1290	GO:0016020;GO:0016021;GO:0016021;GO:0016021;	-	toxin biosynthesis protein Tri7-like , putative
AFUB_034610	116.914	57.9774	175.85	3.03308	1.60079	7.16004e-16	1.22105e-14	DS499596	185736	186968	966	GO:0000272;GO:0004553;GO:0004553;GO:0005576;GO:0005576;GO:0005576;GO:0005975;GO:0005975;GO:0005975;GO:0008152;GO:0016787;GO:0016798;GO:0031222;GO:0031222;GO:0031222;GO:0045493;GO:0045493;GO:0045493;GO:0046558;GO:0046558;GO:0046558;GO:0046558;	K06113	extracellular endo-1,5-alpha-L-arabinase, putative
AFUB_030240	172.474	95.762	249.187	2.60215	1.3797	7.60626e-16	1.29491e-14	DS499595	3801972	3803624	1362	GO:0033609;GO:0033609;GO:0033609;GO:0045735;GO:0045735;GO:0045735;	-	oxalate decarboxylase, putative
AFUB_061140	76.4936	31.2583	121.729	3.89428	1.96136	9.27469e-16	1.56809e-14	DS499597	3443116	3444846	1731	-	-	conserved hypothetical protein
AFUB_011880	165.226	92.126	238.326	2.58696	1.37126	9.37473e-16	1.58229e-14	DS499594	3342928	3344541	1407	GO:0071949;GO:0071949;GO:0071949;	K00480	salicylate hydroxylase, putative
AFUB_030970	19.3431	0.933866	37.7524	40.4259	5.33721	1.04401e-15	1.75608e-14	DS499595	4029006	4030483	1302	GO:0016740;GO:0046912;GO:0046912;GO:0046912;	K01647	citrate synthase
AFUB_092700	35.1434	7.48179	62.805	8.39439	3.06943	1.45578e-15	2.4362e-14	DS499601	1790029	1791601	1485	GO:0004842;GO:0004842;GO:0004842;GO:0016567;GO:0016567;GO:0016740;GO:0046872;GO:0046872;GO:0046872;	-	RING finger protein
AFUB_096580	110.833	54.1658	167.5	3.09236	1.62871	1.61653e-15	2.70063e-14	DS499602	1078739	1080170	1209	-	-	hypothetical protein
AFUB_025110	358.765	235.874	481.656	2.042	1.02999	1.67129e-15	2.78738e-14	DS499595	2347238	2349764	2466	GO:0000166;GO:0004386;GO:0004386;GO:0004386;GO:0004386;GO:0005524;GO:0005524;GO:0005524;GO:0016787;	K14781	ATP-dependent RNA helicase (Hrh1), putative
AFUB_094950	26.741	3.71375	49.7682	13.4011	3.74428	2.02653e-15	3.36273e-14	DS499602	590114	590706	492	-	-	hypothetical protein
AFUB_047110	39.0192	9.68191	68.3565	7.06023	2.81971	2.74016e-15	4.49386e-14	DS499596	3803659	3804958	912	GO:0006672;GO:0006672;GO:0006672;GO:0016020;GO:0016021;GO:0016021;GO:0016021;GO:0016021;GO:0016811;GO:0016811;GO:0016811;	-	conserved hypothetical protein
AFUB_028340	49.7681	5.65749	93.8787	16.5937	4.05256	2.78554e-15	4.56068e-14	DS499595	3239911	3241776	1866	GO:0008270;GO:0008270;GO:0008270;	-	HET domain protein
AFUB_073380	846.061	513.932	1178.19	2.29251	1.19693	2.97678e-15	4.8657e-14	DS499599	327615	329951	2337	-	-	conserved hypothetical protein
AFUB_086770	178.752	102.866	254.637	2.47542	1.30767	2.99816e-15	4.89252e-14	DS499601	58968	60956	1890	GO:0000981;GO:0000981;GO:0000981;GO:0005634;GO:0005634;GO:0005634;GO:0006355;GO:0006355;GO:0006357;GO:0008270;GO:0008270;GO:0008270;	-	C6 transcription factor, putative
AFUB_030390	26.4456	3.66684	49.2243	13.4242	3.74676	3.68186e-15	5.97846e-14	DS499595	3860860	3861883	975	GO:0004553;GO:0004553;GO:0004553;GO:0005975;GO:0005975;GO:0005975;GO:0008152;GO:0016787;GO:0016798;	-	endo-arabinase, putative
AFUB_003560	876.938	485.452	1268.42	2.61287	1.38563	3.70026e-15	5.99844e-14	DS499594	978459	980059	1497	GO:0016020;GO:0016020;GO:0016020;GO:0016021;GO:0016021;GO:0016021;GO:0016628;GO:0016628;GO:0016628;GO:0055114;GO:0055114;	K00222	c-14 sterol reductase
AFUB_080490	93.9595	38.1621	149.757	3.92423	1.97241	4.2522e-15	6.88185e-14	DS499600	236839	238395	1497	GO:0016020;GO:0016020;GO:0016020;GO:0016021;GO:0016021;GO:0016021;GO:0016757;GO:0016757;GO:0016757;	-	conserved hypothetical protein
AFUB_086030	196.12	107.43	284.81	2.65113	1.40661	6.45835e-15	1.02999e-13	DS499600	1819391	1831696	11976	GO:0003824;GO:0003824;GO:0003824;GO:0008152;GO:0008152;GO:0016740;GO:0016740;GO:0016740;GO:0016874;GO:0031177;GO:0031177;GO:0031177;	K15390	hybrid NRPS/PKS enzyme, putative
AFUB_045500	205.254	123.424	287.084	2.326	1.21785	7.87611e-15	1.246e-13	DS499596	3380476	3382213	1557	GO:0005887;GO:0016020;GO:0016021;GO:0016021;GO:0016021;GO:0055085;GO:0055085;GO:0055085;	-	MFS multidrug transporter, putative
AFUB_007580	14502.1	8990.26	20013.9	2.22617	1.15457	8.26117e-15	1.30272e-13	DS499594	2125012	2127493	2127	GO:0003824;GO:0003824;GO:0003873;GO:0003873;GO:0003873;GO:0005524;GO:0005524;GO:0005524;GO:0006000;GO:0006000;GO:0006000;GO:0006003;GO:0006003;GO:0006003;GO:0016301;GO:0016310;GO:0046835;	K00900	6-phosphofructo-2-kinase 1
AFUB_002420	129.237	68.5552	189.919	2.77031	1.47005	8.51062e-15	1.33991e-13	DS499594	676198	677046	789	GO:0005576;GO:0005576;GO:0005576;	-	extracellular SCP domain protein Pry1, putative
AFUB_030870	183.003	107.097	258.909	2.41753	1.27353	9.54407e-15	1.49544e-13	DS499595	4001602	4004520	2919	GO:0008168;GO:0008168;GO:0008168;GO:0032259;	-	conserved hypothetical protein
AFUB_084830	54.2574	18.6628	89.852	4.81451	2.26739	1.01446e-14	1.58198e-13	DS499600	1492531	1493507	846	-	-	conserved hypothetical protein
AFUB_084420	221.176	109.859	332.494	3.02655	1.59767	1.13867e-14	1.7645e-13	DS499600	1375596	1376185	534	-	-	hypothetical protein
AFUB_041690	36.1706	8.73903	63.6022	7.27794	2.86353	1.44473e-14	2.23174e-13	DS499596	2192026	2192445	420	-	-	conserved hypothetical protein
AFUB_018020	77.1672	33.2778	121.057	3.63776	1.86305	1.51079e-14	2.33012e-13	DS499595	207227	208666	1440	GO:0016020;GO:0016021;GO:0016021;GO:0016021;	-	hypothetical protein
AFUB_034710	133.311	71.8896	194.733	2.70878	1.43764	1.80863e-14	2.7721e-13	DS499596	212507	213499	858	GO:0003824;GO:0003824;GO:0008152;GO:0008152;GO:0016853;GO:0016853;GO:0016853;	K12663	enoyl-CoA hydratase/isomerase family protein
AFUB_091680	338.681	225.085	452.277	2.00936	1.00674	2.10714e-14	3.19974e-13	DS499601	1500191	1502441	2079	GO:0003997;GO:0003997;GO:0003997;GO:0005777;GO:0005777;GO:0005777;GO:0006631;GO:0006631;GO:0006635;GO:0006635;GO:0006635;GO:0016627;GO:0016627;GO:0050660;GO:0050660;GO:0055114;GO:0055114;GO:0071949;GO:0071949;GO:0071949;	K00232	fatty-acyl coenzyme A oxidase (Pox1), putative
AFUB_080560	1858.86	977.05	2740.66	2.80504	1.48802	2.39754e-14	3.61837e-13	DS499600	251070	252638	1404	GO:0003824;GO:0003824;GO:0004421;GO:0004421;GO:0004421;GO:0004421;GO:0006629;GO:0006694;GO:0008202;GO:0008299;GO:0008299;GO:0008299;GO:0016126;GO:0016126;GO:0016126;GO:0016740;	K01641	hydroxymethylglutaryl-CoA synthase, putative
AFUB_015900	35.7864	8.71916	62.8537	7.20869	2.84974	2.48465e-14	3.73266e-13	DS499594	4497907	4498862	834	-	K15529	phosphatase, putative
AFUB_023540	318.127	210.462	425.793	2.02314	1.0166	4.34747e-14	6.48169e-13	DS499595	1905083	1906570	1488	-	-	conserved hypothetical protein
AFUB_082120	40.0683	9.93829	70.1982	7.06341	2.82037	4.79778e-14	7.11412e-13	DS499600	670654	671607	954	-	-	conserved hypothetical protein
AFUB_033030	119.641	63.1109	176.172	2.79147	1.48102	4.80059e-14	7.11412e-13	DS499595	4597153	4598579	1326	GO:0005215;GO:0005215;GO:0005887;GO:0016020;GO:0016021;GO:0016021;GO:0016021;GO:0016021;GO:0022857;GO:0055085;GO:0055085;GO:0055085;	-	MFS monocarboxylate transporter (Mct), putative
AFUB_032940	26.3624	4.38939	48.3355	11.0119	3.46099	4.98868e-14	7.38174e-13	DS499595	4575056	4575570	456	-	-	hypothetical protein
AFUB_009190	180.092	106.993	253.191	2.36642	1.24271	5.2652e-14	7.75592e-13	DS499594	2593921	2595037	933	GO:0016491;GO:0016491;GO:0016491;GO:0055114;GO:0055114;	K00002	aldehyde reductase (AKR1), putative
AFUB_055730	697.289	435.965	958.614	2.19883	1.13674	5.30841e-14	7.80788e-13	DS499597	1975703	1976491	789	-	-	conserved hypothetical protein
AFUB_069990	84.73	38.8541	130.606	3.36144	1.74908	5.79861e-14	8.4782e-13	DS499598	1993331	1995141	1641	GO:0005887;GO:0016020;GO:0016021;GO:0016021;GO:0016021;GO:0055085;GO:0055085;GO:0055085;	-	MFS transporter, putative
AFUB_006480	143.195	80.2873	206.103	2.56707	1.36012	7.08428e-14	1.0312e-12	DS499594	1841192	1841665	309	GO:0005623;GO:0005623;GO:0005623;GO:0009055;GO:0009055;GO:0009055;GO:0015035;GO:0015035;GO:0015035;GO:0022900;GO:0045454;GO:0045454;GO:0045454;GO:0055114;	K03676	glutaredoxin, putative
AFUB_100170	31.974	7.1242	56.8237	7.97615	2.99569	7.6672e-14	1.10949e-12	DS499603	544260	545555	1191	GO:0000166;GO:0000166;GO:0000166;GO:0009166;GO:0009166;GO:0009166;GO:0016787;GO:0016787;GO:0016787;GO:0016787;	K08077	UDP-sugar hydrolase, putative
AFUB_098810	109.969	56.379	163.56	2.90107	1.53659	9.52373e-14	1.37209e-12	DS499603	188616	189568	888	GO:0004177;GO:0005576;GO:0009405;GO:0046872;	K05994	aminopeptidase, putative
AFUB_066670	75.2628	33.3106	117.215	3.51885	1.81511	1.08672e-13	1.56106e-12	DS499598	1049516	1050391	876	-	-	conserved hypothetical protein
AFUB_071890	272.645	89.74	455.55	5.07633	2.34379	1.16929e-13	1.67235e-12	DS499598	2561614	2562666	1053	GO:0000166;GO:0004747;GO:0004747;GO:0004747;GO:0004747;GO:0005524;GO:0005524;GO:0005524;GO:0005634;GO:0005634;GO:0005634;GO:0005737;GO:0005737;GO:0005737;GO:0005975;GO:0006014;GO:0006014;GO:0016301;GO:0016301;GO:0016301;GO:0016310;GO:0016740;GO:0019303;GO:0019303;GO:0019303;GO:0046835;GO:0046872;GO:0046872;GO:0046872;	K00852	ribokinase
AFUB_065860	326.352	185.83	466.874	2.51237	1.32905	1.57387e-13	2.23476e-12	DS499598	824177	825864	1389	GO:0003824;GO:0003824;GO:0003849;GO:0003849;GO:0003849;GO:0003849;GO:0008652;GO:0009073;GO:0009073;GO:0009073;GO:0009073;GO:0009423;GO:0009423;GO:0009423;GO:0016740;	K01626	phospho-2-dehydro-3-deoxyheptonate aldolase, class II
AFUB_101570	99.6794	50.1634	149.196	2.97419	1.5725	1.62827e-13	2.30868e-12	DS499604	313398	314329	882	GO:0016787;GO:0016787;GO:0016787;	-	acid phosphatase, putative
AFUB_042020	103.135	52.4087	153.862	2.93581	1.55376	1.68536e-13	2.38618e-12	DS499596	2284779	2287273	2076	-	-	glutaminase GtaA
AFUB_011360	139.372	65.6864	213.057	3.24355	1.69757	1.81903e-13	2.57173e-12	DS499594	3202967	3203756	738	GO:0019867;GO:0019867;GO:0019867;	-	conserved histidine-rich protein
AFUB_031560	129.021	71.0335	187.008	2.63268	1.39653	2.21184e-13	3.10922e-12	DS499595	4179213	4180385	1173	GO:0008080;GO:0008080;GO:0008080;	-	conserved hypothetical protein
AFUB_034580	284.603	188.381	380.824	2.02157	1.01547	2.66206e-13	3.72612e-12	DS499596	177998	180076	1932	GO:0005515;	-	LipA and NB-ARC domain protein
AFUB_006240	360.842	191.733	529.952	2.76401	1.46676	3.08265e-13	4.3087e-12	DS499594	1770484	1771875	1392	GO:0046677;GO:0046677;GO:0046677;	-	erythromycin esterase, putative
AFUB_061540	215.806	135.835	295.777	2.17746	1.12265	3.36995e-13	4.70359e-12	DS499597	3536725	3537510	786	GO:0048037;GO:0048037;GO:0048037;	K07734	transcriptional regulator, putative
AFUB_069970	118.473	63.5007	173.444	2.73138	1.44963	3.52672e-13	4.91543e-12	DS499598	1984139	1985107	969	GO:0016787;GO:0016787;GO:0016787;	-	alpha/beta hydrolase, putative
AFUB_037340	149.226	86.4231	212.029	2.45338	1.29477	3.83062e-13	5.33144e-12	DS499596	953274	954998	1725	GO:0016491;GO:0016491;GO:0016491;GO:0055114;GO:0055114;	-	NAD binding Rossmann fold oxidoreductase, putative
AFUB_027110	147.126	84.9386	209.314	2.4643	1.30118	4.00595e-13	5.56759e-12	DS499595	2899437	2900968	1263	GO:0003824;GO:0003824;GO:0008152;GO:0008152;GO:0016740;GO:0016746;GO:0016747;GO:0016747;GO:0016747;	-	peroxisomal 3-ketoacyl-coA thiolase (Kat1), putative
AFUB_079220	243.921	157.992	329.85	2.08777	1.06196	5.26052e-13	7.21649e-12	DS499599	2032935	2033861	879	-	-	hypothetical protein
AFUB_012030	363.475	228.697	498.252	2.17866	1.12344	6.02104e-13	8.22875e-12	DS499594	3387025	3388202	1122	-	-	endoglucanase, putative
AFUB_049290	38.5967	11.4648	65.7287	5.73307	2.51931	7.38737e-13	1.00821e-11	DS499597	154909	156690	1734	GO:0016020;GO:0016021;GO:0016021;GO:0016021;	-	conserved hypothetical protein
AFUB_046770	31.0883	7.44389	54.7327	7.3527	2.87827	7.88248e-13	1.06984e-11	DS499596	3707907	3710369	2463	GO:0005515;	-	Ankyrin and HET domain protein
AFUB_088270	83.1639	40.1022	126.226	3.1476	1.65425	1.02326e-12	1.3793e-11	DS499601	452666	453001	288	GO:0016020;GO:0016021;GO:0016021;GO:0016021;	-	conserved hypothetical protein
AFUB_030690	171.09	103.825	238.355	2.29574	1.19896	1.02644e-12	1.3817e-11	DS499595	3944946	3946730	1404	GO:0016020;GO:0016021;GO:0016021;GO:0016021;	K10585	ubiquitin conjugating enzyme, putative
AFUB_101480	28.3987	6.10716	50.6902	8.30013	3.05313	1.22388e-12	1.64073e-11	DS499604	287668	288486	819	GO:0016020;GO:0016021;GO:0016021;GO:0016021;	-	conserved hypothetical protein
AFUB_074390	214.07	136.51	291.63	2.13632	1.09513	1.4551e-12	1.94277e-11	DS499599	637257	637919	663	GO:1903259;GO:1903259;	K14294	RNA binding protein Pym, putative
AFUB_062530	24.0358	4.35681	43.7149	10.0337	3.32678	2.52108e-12	3.30325e-11	DS499597	3748499	3749302	804	GO:0016020;GO:0016021;GO:0016021;GO:0016021;	-	conserved hypothetical protein
AFUB_002320	136.617	79.3855	193.848	2.44186	1.28798	2.7412e-12	3.57737e-11	DS499594	645702	647022	1321	-	-	conserved hypothetical protein
AFUB_043960	84.1915	41.6086	126.774	3.04683	1.60731	2.89296e-12	3.76575e-11	DS499596	2894531	2896134	1422	GO:0005887;GO:0016020;GO:0016021;GO:0016021;GO:0016021;GO:0055085;GO:0055085;GO:0055085;	-	MFS transporter, putative
AFUB_077200	89.1518	44.6195	133.684	2.9961	1.58308	3.05031e-12	3.96499e-11	DS499599	1448395	1449869	1308	GO:0016020;GO:0016021;GO:0016021;GO:0016021;	-	conserved hypothetical protein
AFUB_005860	232.442	152.587	312.297	2.04668	1.03329	4.20555e-12	5.41657e-11	DS499594	1652973	1654189	1152	GO:0008869;GO:0008869;GO:0008869;GO:0009063;GO:0009063;GO:0009063;GO:0034194;GO:0034194;GO:0034194;GO:0046872;GO:0046872;	K01684	mandelate racemase/muconate lactonizing enzyme family protein
AFUB_099620	77.495	37.1996	117.791	3.16645	1.66287	4.41232e-12	5.67546e-11	DS499603	395205	396253	894	GO:0005215;GO:0016020;GO:0016020;GO:0016020;GO:0016021;GO:0016021;GO:0016021;GO:0022857;GO:0022857;GO:0055085;GO:0055085;	-	hypothetical protein
AFUB_041160	65.6095	29.3492	101.87	3.47095	1.79533	4.59514e-12	5.9029e-11	DS499596	2021499	2022900	1152	GO:0016491;GO:0016491;GO:0051213;GO:0051213;GO:0051213;GO:0055114;GO:0055114;	K19245	alpha-ketoglutarate-dependent taurine dioxygenase
AFUB_060440	186.995	110.632	263.359	2.38051	1.25127	5.12416e-12	6.54828e-11	DS499597	3258635	3259663	915	-	-	metallo-beta-lactamase family protein
AFUB_062450	25.4835	5.34497	45.622	8.5355	3.09348	6.56244e-12	8.33218e-11	DS499597	3728432	3730770	2004	-	-	heat shock trehalose synthase, putative
AFUB_074740	210.301	136.716	283.886	2.07646	1.05413	9.88069e-12	1.23227e-10	DS499599	740713	741783	1071	-	K01750	proline utilization protein PrnX, putative
AFUB_048070	94.7936	39.0708	150.516	3.8524	1.94576	1.164e-11	1.44619e-10	DS499596	4047305	4050554	3036	GO:0000272;GO:0000272;GO:0000272;GO:0004553;GO:0004553;GO:0004565;GO:0004565;GO:0004565;GO:0005576;GO:0005576;GO:0005576;GO:0005975;GO:0005975;GO:0005975;GO:0008152;GO:0016787;GO:0016798;	K01190	beta-galactosidase, putative
AFUB_017860	300.987	156.428	445.545	2.84824	1.51007	1.2025e-11	1.49025e-10	DS499595	165971	167724	1452	GO:0005887;GO:0016020;GO:0016021;GO:0016021;GO:0016021;GO:0055085;GO:0055085;GO:0055085;	-	MFS multidrug transporter, putative
AFUB_045610	133.057	56.2271	209.887	3.73284	1.90027	1.231e-11	1.51983e-10	DS499596	3413835	3417185	3186	GO:0003824;GO:0003824;GO:0003824;GO:0008152;GO:0008152;	-	nonribosomal peptide synthetase, putative
AFUB_081610	128.323	74.7636	181.883	2.43278	1.28261	1.26111e-11	1.55116e-10	DS499600	527811	528473	663	-	-	conserved hypothetical protein
AFUB_079770	29.7207	7.71667	51.7248	6.703	2.74481	1.62179e-11	1.97505e-10	DS499599	2163753	2164613	861	GO:0016787;GO:0016787;GO:0016787;	-	alpha/beta hydrolase, putative
AFUB_000780	127.622	74.6316	180.613	2.42006	1.27504	1.64386e-11	1.99946e-10	DS499594	201944	203586	1398	GO:0004497;GO:0004497;GO:0004497;GO:0055114;GO:0071949;GO:0071949;GO:0071949;	K18386	FAD-dependent monooxygenase (PaxM), putative
AFUB_060650	153.512	94.2412	212.782	2.25785	1.17495	1.93203e-11	2.33265e-10	DS499597	3301268	3303347	1995	GO:0000981;GO:0000981;GO:0000981;GO:0005634;GO:0005634;GO:0005634;GO:0006355;GO:0006355;GO:0006357;GO:0008270;GO:0008270;GO:0008270;	-	C6 finger domain protein, putative
AFUB_040890	214.191	140.751	287.63	2.04353	1.03106	1.98477e-11	2.39047e-10	DS499596	1945374	1947839	1197	GO:0016787;GO:0016787;GO:0016787;	-	NUDIX domain protein
AFUB_096720	200.919	130.697	271.141	2.07458	1.05282	2.16714e-11	2.58795e-10	DS499602	1146176	1147953	1728	GO:0000287;GO:0000287;GO:0000287;GO:0003824;GO:0003824;GO:0016831;GO:0016831;GO:0016831;GO:0030976;GO:0030976;GO:0030976;GO:0046872;	K01568	pyruvate decarboxylase, putative
AFUB_063290	223.765	148.408	299.121	2.01553	1.01116	2.21552e-11	2.64191e-10	DS499598	136081	137096	870	GO:0003700;GO:0003700;GO:0003700;GO:0006355;GO:0006355;	-	conserved hypothetical protein
AFUB_077500	147.903	90.034	205.772	2.28549	1.1925	2.4495e-11	2.90049e-10	DS499599	1541563	1542255	693	GO:0016787;GO:0016787;GO:0016787;	-	NUDIX domain protein
AFUB_062370	51.4519	10.5273	92.3765	8.77496	3.13339	2.85116e-11	3.35993e-10	DS499597	3711481	3711674	108	-	-	conserved hypothetical protein
AFUB_030770	92.1216	46.8953	137.348	2.92882	1.55032	2.91689e-11	3.42917e-10	DS499595	3968208	3969596	1389	GO:0003700;GO:0003700;GO:0006355;	-	C2H2 finger domain protein, putative
AFUB_045780	191.49	123.861	259.119	2.09202	1.06489	3.3715e-11	3.94009e-10	DS499596	3468030	3470173	1734	GO:0000981;GO:0000981;GO:0000981;GO:0003677;GO:0003677;GO:0003677;GO:0003677;GO:0005634;GO:0005634;GO:0005634;GO:0005634;GO:0006351;GO:0006351;GO:0006351;GO:0006355;GO:0006355;GO:0006357;GO:0008270;GO:0008270;GO:0008270;GO:0046872;	-	PUT3-like fungal specific transcription factor, putative
AFUB_047100	113.216	64.5203	161.911	2.50946	1.32738	3.52835e-11	4.11362e-10	DS499596	3802049	3802975	927	GO:0016787;GO:0016787;GO:0016787;	-	alpha/beta hydrolase, putative
AFUB_095050	49.7379	20.1008	79.3751	3.94885	1.98143	3.66928e-11	4.26781e-10	DS499602	610907	614839	3846	GO:0004672;GO:0004672;GO:0004672;GO:0005515;GO:0005524;GO:0005524;GO:0005524;GO:0006468;GO:0006468;	-	hypothetical protein
AFUB_081080	75.3429	37.5082	113.178	3.01741	1.59331	4.22119e-11	4.89818e-10	DS499600	390175	391569	1395	GO:0005509;GO:0005509;GO:0005509;GO:0005544;GO:0005544;GO:0005544;GO:0005544;	K17095	annexin ANXC3.1
AFUB_085670	199.848	130.917	268.78	2.05306	1.03777	4.94354e-11	5.70275e-10	DS499600	1738123	1738892	720	-	-	conserved hypothetical protein
AFUB_068000	152.961	94.8244	211.097	2.22619	1.15458	5.07564e-11	5.81423e-10	DS499598	1416507	1417617	849	-	-	DlpA domain protein
AFUB_020300	28.281	7.42934	49.1326	6.61332	2.72537	5.53731e-11	6.32835e-10	DS499595	838351	840057	1707	GO:0003824;GO:0003824;GO:0004556;GO:0004556;GO:0004556;GO:0005509;GO:0005509;GO:0005509;GO:0005975;GO:0005975;GO:0016052;GO:0016052;GO:0016052;	K01176	alpha-amylase AmyA
AFUB_033740	58.2451	26.1609	90.3292	3.45283	1.78778	6.5784e-11	7.47477e-10	DS499595	4752428	4754549	1887	GO:0016491;GO:0016491;GO:0016614;GO:0016614;GO:0050660;GO:0050660;GO:0050660;GO:0055114;GO:0055114;GO:0071949;GO:0071949;	-	FAD binding oxidoreductase CpoX1
AFUB_021390	78.4839	40.2789	116.689	2.89702	1.53457	6.69109e-11	7.59404e-10	DS499595	1181293	1182786	1275	GO:0016020;GO:0016021;GO:0016021;GO:0016021;GO:0071949;GO:0071949;GO:0071949;	K00480	salicylate hydroxylase, putative
AFUB_064140	285.172	141.344	429.001	3.03516	1.60177	7.25624e-11	8.19764e-10	DS499598	374979	376404	1266	GO:0003824;GO:0003824;GO:0010181;GO:0010181;GO:0010181;GO:0016491;GO:0016491;GO:0016491;GO:0055114;GO:0055114;	K00467	L-lactate dehydrogenase
AFUB_028940	228.582	133.509	323.655	2.42422	1.27752	7.68968e-11	8.6674e-10	DS499595	3408604	3410339	1644	GO:0016810;GO:0016810;GO:0016810;	-	conserved hypothetical protein
AFUB_085680	40.192	14.6675	65.7166	4.48044	2.16364	9.41327e-11	1.05497e-09	DS499600	1739283	1740230	843	-	-	spherulin 4-like cell surface protein, putative
AFUB_049330	120.696	64.2327	177.16	2.75809	1.46367	9.5131e-11	1.06374e-09	DS499597	163515	164488	834	GO:0016020;GO:0016021;GO:0016021;GO:0016021;	-	hypothetical protein
AFUB_018070	49.1816	20.433	77.9303	3.81394	1.93128	1.17364e-10	1.30346e-09	DS499595	217410	218009	600	-	-	conserved hypothetical protein
AFUB_049200	431.89	243.527	620.253	2.54695	1.34877	1.21386e-10	1.34509e-09	DS499597	131412	134996	3144	GO:0000166;GO:0000166;GO:0000166;GO:0005524;GO:0005524;GO:0005524;GO:0016020;GO:0016021;GO:0016021;GO:0016021;GO:0016021;GO:0016787;GO:0016787;	K01541	H /K ATPase alpha subunit, putative
AFUB_038780	533.435	341.26	725.611	2.12627	1.08833	1.29277e-10	1.42931e-09	DS499596	1379107	1379676	570	-	-	conserved hypothetical protein
AFUB_060180	177.417	115.4	239.435	2.07483	1.05299	1.57886e-10	1.7378e-09	DS499597	3145026	3147012	1779	GO:0003824;GO:0003824;GO:0003824;GO:0008152;GO:0008152;GO:0016020;GO:0016021;GO:0016021;GO:0016021;	-	adenylate-forming enzyme AfeA
AFUB_056950	83.4579	44.273	122.643	2.77015	1.46997	1.73389e-10	1.89361e-09	DS499597	2318702	2320900	978	-	-	hypothetical protein
AFUB_011410	1820.83	1053.03	2588.63	2.45828	1.29765	1.88549e-10	2.05008e-09	DS499594	3226629	3228601	1812	GO:0016491;GO:0016491;GO:0016491;GO:0055114;GO:0055114;	K17871	alternative NADH-dehydrogenase
AFUB_082030	46.9033	19.2642	74.5423	3.86947	1.95213	1.96702e-10	2.13401e-09	DS499600	642191	643849	1464	GO:0016491;GO:0016491;GO:0016491;GO:0016620;GO:0016620;GO:0055114;GO:0055114;	-	aldehyde dehydrogenase family protein
AFUB_065590	165.637	106.336	224.939	2.11537	1.08091	2.14179e-10	2.30582e-09	DS499598	745333	747152	1626	GO:0016627;GO:0016627;GO:0016627;GO:0050660;GO:0050660;GO:0050660;GO:0055114;GO:0055114;	-	acyl-CoA dehydrogenase, putative
AFUB_090130	132.055	80.7714	183.339	2.26985	1.1826	2.31295e-10	2.47924e-09	DS499601	1040526	1044599	3747	GO:0000781;GO:0003677;GO:0003677;GO:0003677;GO:0003721;GO:0003721;GO:0003721;GO:0003964;GO:0003964;GO:0003964;GO:0005634;GO:0005694;GO:0006278;GO:0016740;GO:0016779;GO:0046872;	K11126	telomerase reverse transcriptase, putative
AFUB_004950	53.2694	23.6502	82.8887	3.50478	1.80933	2.42685e-10	2.59567e-09	DS499594	1385398	1387301	1329	GO:0016020;GO:0016021;GO:0016021;GO:0016021;	-	RING finger domain protein, putative
AFUB_074610	153.108	97.0339	209.183	2.15577	1.1082	2.93157e-10	3.09513e-09	DS499599	706919	707632	714	-	-	hypothetical protein
AFUB_094860	171.45	111.486	231.413	2.0757	1.0536	3.09335e-10	3.25547e-09	DS499602	566687	568264	1578	GO:0000981;GO:0000981;GO:0000981;GO:0005634;GO:0005634;GO:0005634;GO:0006355;GO:0006355;GO:0006357;GO:0008270;GO:0008270;GO:0008270;	-	C6 finger domain protein, putative
AFUB_090490	29.8628	9.06588	50.6597	5.58795	2.48232	3.52722e-10	3.69232e-09	DS499601	1160806	1162168	1026	GO:0004252;GO:0004252;GO:0004252;GO:0006508;GO:0006508;GO:0006508;GO:0008233;GO:0008236;GO:0016787;	-	alkaline serine protease (PR1), putative
AFUB_079490	54.6376	24.8388	84.4365	3.39938	1.76527	4.15109e-10	4.31327e-09	DS499599	2091571	2092815	1197	GO:0016829;GO:0016829;GO:0016829;GO:0042597;GO:0042597;GO:0042597;	-	GPI anchored protein, putative
AFUB_030760	26.3114	7.14386	45.479	6.36617	2.67043	4.16788e-10	4.32616e-09	DS499595	3964899	3967013	1839	GO:0016020;GO:0016021;GO:0016021;GO:0016021;	-	conserved hypothetical protein
AFUB_033060	38.8043	12.4202	65.1885	5.24858	2.39193	4.23736e-10	4.38901e-09	DS499595	4601792	4604435	2541	GO:0016020;GO:0016021;GO:0016021;GO:0016021;	-	conserved hypothetical protein
AFUB_100850	67.3504	30.901	103.8	3.35911	1.74808	4.47095e-10	4.62123e-09	DS499604	91032	92452	1365	GO:0016020;GO:0016021;GO:0016021;GO:0016021;	-	hypothetical protein
AFUB_038480	95.6641	54.1551	137.173	2.53297	1.34083	4.72427e-10	4.87795e-09	DS499596	1302224	1304196	1722	-	-	conserved hypothetical protein
AFUB_057430	47.4317	20.1946	74.6688	3.69746	1.88653	4.82616e-10	4.97272e-09	DS499597	2451243	2451988	561	GO:0016020;GO:0016021;GO:0016021;GO:0016021;	-	hypothetical protein
AFUB_097050	151.21	97.0119	205.409	2.11736	1.08227	6.19751e-10	6.33266e-09	DS499602	1218165	1220051	1599	GO:0016020;GO:0016020;GO:0016020;GO:0016021;GO:0016021;GO:0016021;GO:0030001;GO:0030001;GO:0046873;GO:0046873;GO:0046873;GO:0055085;GO:0055085;	-	plasma membrane zinc ion transporter, putative
AFUB_009660	15.2797	1.89662	28.6628	15.1126	3.91768	6.7609e-10	6.86556e-09	DS499594	2716030	2716471	213	-	-	hypothetical protein
AFUB_016570	128.886	72.8719	184.9	2.53733	1.34331	7.19426e-10	7.28308e-09	DS499594	4694499	4695952	1263	GO:0016491;GO:0016491;GO:0016491;GO:0055114;GO:0055114;	-	pyridine nucleotide-disulphide oxidoreductase, putative
AFUB_009580	26.5236	7.47093	45.5763	6.10049	2.60893	7.42336e-10	7.49957e-09	DS499594	2691463	2692566	1014	-	K00477	conserved hypothetical protein
AFUB_074070	63.7608	31.5021	96.0194	3.04803	1.60788	8.07338e-10	8.11462e-09	DS499599	530101	532283	2016	GO:0003824;GO:0003824;GO:0016787;GO:0016787;GO:0016787;	-	glycosyl hydrolase, putative
AFUB_101760	28.3308	7.52153	49.1402	6.53327	2.7078	8.53832e-10	8.53832e-09	DS499604	363576	364941	1203	GO:0016020;GO:0016021;GO:0016021;GO:0016021;	-	integral membrane protein
AFUB_024180	62.9273	12.1855	113.669	9.32819	3.2216	9.27374e-10	9.24555e-09	DS499595	2100642	2102615	1551	-	K07192	flotillin domain protein
AFUB_045860	54.3766	25.2814	83.4718	3.30171	1.72321	9.59859e-10	9.55006e-09	DS499596	3499747	3503627	3537	-	-	conserved hypothetical protein
AFUB_044440	31.0633	10.3231	51.8034	5.01819	2.32717	1.09275e-09	1.07958e-08	DS499596	3029741	3030916	1176	GO:0004177;GO:0004177;GO:0004177;GO:0006508;	K01266	D-aminopeptidase, putative
AFUB_047530	55.5754	26.2402	84.9105	3.23589	1.69416	1.15653e-09	1.14031e-08	DS499596	3916862	3917407	546	GO:0010181;GO:0010181;GO:0010181;GO:0048037;GO:0048037;	-	conserved hypothetical protein
AFUB_099820	37.5169	14.4055	60.6284	4.20869	2.07337	1.30746e-09	1.27887e-08	DS499603	443858	445139	1070	-	-	conserved hypothetical protein
AFUB_071870	69.8099	36.2981	103.322	2.84648	1.50918	1.50723e-09	1.46264e-08	DS499598	2555906	2557436	1422	GO:0003824;GO:0003824;GO:0016491;GO:0016491;GO:0016614;GO:0016614;GO:0050660;GO:0050660;GO:0050660;GO:0055114;GO:0055114;GO:0071949;GO:0071949;	-	FAD binding oxidoreductase, putative
AFUB_040860	55.9761	26.4535	85.4986	3.23204	1.69244	1.51786e-09	1.46861e-08	DS499596	1936469	1937898	1287	-	-	hypothetical protein
AFUB_047900	106.547	63.5229	149.571	2.3546	1.23548	1.73569e-09	1.66952e-08	DS499596	4010805	4013058	1692	GO:0005215;GO:0016020;GO:0016020;GO:0016020;GO:0016021;GO:0016021;GO:0016021;GO:0022857;GO:0022857;GO:0055085;GO:0055085;	K03305	MFS peptide transporter, putative
AFUB_021050	48.7317	19.5264	77.9371	3.99137	1.99689	1.79975e-09	1.72945e-08	DS499595	1070665	1072320	1491	GO:0016787;GO:0016787;GO:0016787;	-	alpha-1,3-glucanase/mutanase, putative
AFUB_047650	30.1709	9.60242	50.7393	5.28401	2.40163	1.89657e-09	1.81894e-08	DS499596	3946330	3947045	654	GO:0008080;GO:0008080;GO:0008080;	-	conserved hypothetical protein
AFUB_037840	181.474	117.049	245.899	2.10082	1.07095	1.94933e-09	1.86771e-08	DS499596	1097337	1097924	588	GO:0006144;GO:0006144;GO:0006144;GO:0033971;GO:0033971;GO:0033971;	K07127	transthyretin domain protein
AFUB_009440	148.461	96.0206	200.901	2.09227	1.06507	1.98156e-09	1.89539e-08	DS499594	2663555	2664273	666	GO:0003676;GO:0003676;GO:0003676;GO:0003964;GO:0003964;GO:0003964;GO:0004523;GO:0004523;GO:0004523;GO:0006278;GO:0090502;	K03469	reverse transcriptase, RNaseH, putative
AFUB_094510	215.069	142.868	287.27	2.01074	1.00772	2.19923e-09	2.09288e-08	DS499602	468189	468453	210	GO:0016020;GO:0016021;GO:0016021;GO:0016021;	-	conserved hypothetical protein
AFUB_074420	160.183	105.525	214.841	2.03592	1.02568	2.29835e-09	2.17668e-08	DS499599	643739	645491	1635	GO:0004497;GO:0005506;GO:0005506;GO:0005506;GO:0016491;GO:0016705;GO:0016705;GO:0016712;GO:0016712;GO:0016712;GO:0020037;GO:0020037;GO:0020037;GO:0046872;GO:0055114;GO:0055114;GO:0055114;	-	cytochrome P450 alkane hydroxylase, putative
AFUB_024060	65.384	33.8432	96.9249	2.86394	1.518	3.53954e-09	3.26727e-08	DS499595	2054660	2055837	1119	GO:0016491;GO:0016491;GO:0016491;GO:0055114;	-	short chain dehydrogenase/reductase family protein
AFUB_060660	136.773	88.3957	185.15	2.09456	1.06665	4.90769e-09	4.4756e-08	DS499597	3303503	3305655	1938	GO:0003824;GO:0003824;GO:0008152;GO:0008152;GO:0008484;GO:0008484;GO:0008484;	K01130	arylsulfatase, putative
AFUB_005730	147.322	96.6726	197.972	2.04786	1.03412	5.13486e-09	4.66116e-08	DS499594	1624121	1624909	789	-	-	conserved hypothetical protein
AFUB_022170	40.2381	17.0895	63.3867	3.7091	1.89107	7.84992e-09	6.97141e-08	DS499595	1407507	1410014	2292	-	-	ankyrin repeat protein
AFUB_074550	26.5169	8.45355	44.5803	5.27356	2.39878	8.05897e-09	7.14416e-08	DS499599	692399	695447	2922	GO:0000166;GO:0004672;GO:0004672;GO:0004674;GO:0004674;GO:0004674;GO:0004674;GO:0005524;GO:0005524;GO:0005524;GO:0005524;GO:0006468;GO:0006468;GO:0016301;GO:0016310;GO:0016740;	-	protein kinase, putative
AFUB_027240	679.753	428.21	931.296	2.17486	1.12092	9.39958e-09	8.26558e-08	DS499595	2939736	2942017	2151	GO:0004042;GO:0004042;GO:0004042;GO:0004042;GO:0005739;GO:0005739;GO:0005739;GO:0006526;GO:0006526;GO:0006526;GO:0008652;GO:0016740;GO:0016746;GO:0103045;GO:0103045;GO:0103045;	K00618	acetylglutamate synthase
AFUB_001150	97.0556	58.2752	135.836	2.33094	1.22091	9.54855e-09	8.3816e-08	DS499594	309793	311018	1107	GO:0000287;GO:0000287;GO:0000287;GO:0003862;GO:0003862;GO:0003862;GO:0003862;GO:0005737;GO:0005737;GO:0009082;GO:0009098;GO:0009098;GO:0009098;GO:0009098;GO:0016491;GO:0016616;GO:0016616;GO:0046872;GO:0051287;GO:0051287;GO:0051287;GO:0055114;GO:0055114;GO:0055114;	K00052	3-isopropylmalate dehydrogenase
AFUB_082620	73.0382	40.3209	105.755	2.62285	1.39113	1.08633e-08	9.47496e-08	DS499600	812726	814098	1215	GO:0016491;GO:0016491;GO:0016491;GO:0055114;	-	NAD binding Rossmann fold oxidoreductase, putative
AFUB_012730	236.603	157.002	316.205	2.01402	1.01008	1.09553e-08	9.53985e-08	DS499594	3583439	3584692	1059	GO:0019239;GO:0019239;GO:0019239;	K01488	adenosine deaminase, putative
AFUB_015080	136.466	89.0659	183.867	2.06439	1.04571	1.14648e-08	9.9659e-08	DS499594	4273781	4274754	909	-	-	hypothetical protein
AFUB_057820	24.0888	7.09163	41.0859	5.79358	2.53445	1.15173e-08	1.00027e-07	DS499597	2519888	2520990	1053	GO:0055114;GO:0055114;GO:0055114;	K00344	alcohol dehydrogenase, zinc-containing, putative
AFUB_081480	75.1627	41.9842	108.341	2.58052	1.36766	1.15945e-08	1.0052e-07	DS499600	500906	502609	1506	GO:0003824;GO:0003824;GO:0004351;GO:0004351;GO:0004351;GO:0004351;GO:0006536;GO:0006536;GO:0006536;GO:0016829;GO:0016831;GO:0016831;GO:0016831;GO:0019752;GO:0019752;GO:0030170;GO:0030170;GO:0030170;	K01580	glutamate decarboxylase
AFUB_092350	168.044	99.6301	236.457	2.37335	1.24693	1.17568e-08	1.01837e-07	DS499601	1648554	1650009	1314	-	-	conserved hypothetical protein
AFUB_033350	76.3133	42.9923	109.634	2.5501	1.35055	1.24427e-08	1.07494e-07	DS499595	4666701	4667795	1095	GO:0015140;GO:0015140;GO:0015140;GO:0016020;GO:0016021;GO:0016021;GO:0016021;GO:0016021;GO:0055085;GO:0055085;GO:0071423;GO:0071423;	-	C4-dicarboxylate transporter/malic acid transport protein, putative
AFUB_028160	769.336	333.763	1204.91	3.61007	1.85203	1.36583e-08	1.1779e-07	DS499595	3188406	3190450	1647	GO:0005887;GO:0016020;GO:0016021;GO:0016021;GO:0016021;GO:0055085;GO:0055085;GO:0055085;	K08157	MFS multidrug transporter, putative
AFUB_045470	56.0531	28.446	83.6602	2.94102	1.55632	1.8647e-08	1.58863e-07	DS499596	3374476	3376116	1539	GO:0016787;GO:0016787;GO:0016787;GO:0016810;GO:0016810;GO:0016810;	-	amidohydrolase family protein
AFUB_087310	50.3688	24.6598	76.0778	3.08509	1.62531	1.89187e-08	1.60621e-07	DS499601	191831	193929	1674	GO:0015171;GO:0016020;GO:0016020;GO:0016020;GO:0016021;GO:0016021;GO:0016021;GO:0022857;GO:0022857;GO:0055085;GO:0055085;	-	high affinity methionine permease
AFUB_084850	111.934	70.5363	153.331	2.17379	1.12021	1.91515e-08	1.62318e-07	DS499600	1497322	1499548	1812	GO:0016627;GO:0016627;GO:0016627;GO:0055114;GO:0055114;	-	acyl-CoA oxidase, putative
AFUB_055060	70.1647	38.9223	101.407	2.60537	1.38149	2.09112e-08	1.76953e-07	DS499597	1776890	1779490	2601	GO:0000981;GO:0000981;GO:0000981;GO:0005634;GO:0005634;GO:0005634;GO:0006355;GO:0006355;GO:0006357;GO:0008270;GO:0008270;GO:0008270;	-	C6 transcription factor AlcR
AFUB_010760	22.5626	6.45942	38.6657	5.98594	2.58158	2.21321e-08	1.86296e-07	DS499594	3054735	3056063	1329	GO:0016787;GO:0016787;GO:0016787;	-	lactonohydrolase, putative
AFUB_017910	46.3289	21.8312	70.8267	3.24429	1.6979	2.27636e-08	1.90958e-07	DS499595	177900	180137	1383	-	-	short chain dehydrogenase/reductase
AFUB_087120	75.0368	42.7158	107.358	2.5133	1.32959	2.37421e-08	1.98321e-07	DS499601	144176	148457	4005	GO:0004672;GO:0004672;GO:0004672;GO:0005515;GO:0005524;GO:0005524;GO:0005524;GO:0006468;GO:0006468;	-	NACHT and Ankyrin domain protein
AFUB_045410	49.6896	24.3367	75.0425	3.08352	1.62458	2.40177e-08	2.00453e-07	DS499596	3360597	3361730	1032	GO:0055114;GO:0055114;GO:0055114;	-	isopropanol dehydrogenase, putative
AFUB_037380	65.105	34.7805	95.4295	2.74376	1.45616	2.7151e-08	2.25457e-07	DS499596	961931	963503	1365	-	-	conserved hypothetical protein
AFUB_035570	56.7145	25.6662	87.7629	3.41939	1.77374	2.91074e-08	2.41294e-07	DS499596	464088	464561	384	-	-	cupin domain protein
AFUB_014420	79.5363	46.1857	112.887	2.44419	1.28936	3.00375e-08	2.48795e-07	DS499594	4055668	4057653	1878	GO:0004040;GO:0004040;GO:0004040;GO:0016787;	K01426	N-acylethanolamine amidohydrolase, putative
AFUB_085310	59.6914	31.6304	87.7524	2.77431	1.47213	3.36255e-08	2.75729e-07	DS499600	1636833	1638145	1254	GO:0016020;GO:0016021;GO:0016021;GO:0016021;	-	conserved hypothetical protein
AFUB_054460	1067.85	568.581	1567.13	2.75621	1.46268	3.58025e-08	2.92848e-07	DS499597	1600674	1601141	468	GO:0008152;GO:0008152;GO:0016846;GO:0016846;GO:0016846;	-	DUF636 domain protein
AFUB_018800	98.4901	61.1871	135.793	2.21931	1.15011	3.81605e-08	3.10844e-07	DS499595	417349	417984	636	-	-	conserved hypothetical protein
AFUB_027520	190.152	96.203	284.102	2.95315	1.56226	3.8619e-08	3.14058e-07	DS499595	3003713	3004312	531	GO:0005515;	-	conserved hypothetical protein
AFUB_056430	345.209	203.969	486.449	2.38492	1.25394	4.17226e-08	3.3818e-07	DS499597	2183580	2184866	1179	GO:0016491;GO:0016491;GO:0016491;GO:0055114;	-	D-arabinitol dehydrogenase ArbD, putative
AFUB_018260	84.6007	47.6306	121.571	2.55237	1.35184	4.60287e-08	3.70944e-07	DS499595	267497	270034	2463	GO:0016614;GO:0016614;GO:0016614;GO:0050660;GO:0050660;GO:0050660;GO:0055114;GO:0055114;	K19069	cellobiose dehydrogenase, putative
AFUB_021270	36.4724	15.6048	57.34	3.67451	1.87755	4.71271e-08	3.78865e-07	DS499595	1158456	1159832	1212	GO:0003868;GO:0003868;GO:0003868;GO:0009072;GO:0009072;GO:0009072;GO:0016701;GO:0016701;GO:0046872;GO:0046872;GO:0046872;GO:0051213;GO:0055114;GO:0055114;	K00457	4-hydroxyphenylpyruvate dioxygenase, putative
AFUB_079650	28.8141	9.72697	47.9013	4.92459	2.3	4.96064e-08	3.98471e-07	DS499599	2125734	2127705	1815	GO:0000166;GO:0000166;GO:0000166;GO:0009166;GO:0009166;GO:0009166;GO:0016787;GO:0016787;GO:0016787;GO:0016787;	-	5'-nucleotidase, putative
AFUB_050140	76.253	44.3251	108.181	2.44063	1.28725	4.97091e-08	3.98971e-07	DS499597	342512	344022	1461	GO:0003824;GO:0003824;GO:0003824;	-	PHP domain protein
AFUB_101100	169.725	89.5328	249.917	2.79135	1.48096	5.08831e-08	4.07728e-07	DS499604	177725	179625	1455	GO:0005887;GO:0016020;GO:0016021;GO:0016021;GO:0016021;GO:0055085;GO:0055085;GO:0055085;	-	MFS transporter, putative
AFUB_041130	28.0699	10.1695	45.9704	4.52043	2.17646	5.57235e-08	4.44704e-07	DS499596	2011854	2014398	1515	GO:0006865;GO:0006865;GO:0015171;GO:0016020;GO:0016020;GO:0016020;GO:0016021;GO:0016021;GO:0016021;GO:0016021;GO:0022857;GO:0022857;GO:0055085;GO:0055085;	-	GABA permease GabA
AFUB_084600	83.5328	42.8243	124.241	2.90119	1.53665	5.65353e-08	4.50816e-07	DS499600	1429494	1431286	1620	GO:0005215;GO:0008643;GO:0008643;GO:0008643;GO:0016020;GO:0016020;GO:0016020;GO:0016021;GO:0016021;GO:0016021;GO:0016021;GO:0022857;GO:0022857;GO:0022891;GO:0055085;GO:0055085;	-	MFS sugar transporter, putative
AFUB_080770	53.8632	20.7945	86.9319	4.18053	2.06369	6.20641e-08	4.89744e-07	DS499600	297376	298949	1401	GO:0004553;GO:0004553;GO:0005576;GO:0005576;GO:0005576;GO:0005576;GO:0005975;GO:0005975;GO:0005975;GO:0005975;GO:0008152;GO:0016787;GO:0016798;GO:0016985;GO:0016985;GO:0030248;GO:0030248;GO:0030248;	K19355	endo-1,4-beta-mannosidase, putative
AFUB_021280	35.2487	14.949	55.5483	3.71585	1.89369	6.36159e-08	5.00785e-07	DS499595	1160432	1161202	771	-	-	conserved hypothetical protein
AFUB_065540	120.516	78.4845	162.547	2.07107	1.05038	6.39835e-08	5.03275e-07	DS499598	729004	731503	2361	GO:0004806;GO:0004806;GO:0004806;GO:0006629;GO:0006629;GO:0006629;GO:0016020;GO:0016020;GO:0016020;GO:0016042;GO:0016042;GO:0016042;GO:0016787;	K14674	Patatin family phospholipase, putative
AFUB_054760	22.2655	6.84773	37.6834	5.50304	2.46023	6.59743e-08	5.1852e-07	DS499597	1693723	1695188	1407	-	-	conserved hypothetical protein
AFUB_078930	15.3933	1.28613	29.5004	22.9374	4.51963	7.37572e-08	5.76466e-07	DS499599	1951521	1952507	717	-	-	hypothetical protein
AFUB_065780	27.751	10.2182	45.2838	4.43167	2.14785	8.67507e-08	6.72147e-07	DS499598	803239	804325	972	GO:0003824;GO:0003824;GO:0008152;GO:0008152;GO:0016829;GO:0016829;GO:0016829;GO:0016829;	-	dihydrodipicolinate synthetase family protein
AFUB_097470	26.1852	9.21943	43.1509	4.68043	2.22664	9.11068e-08	7.04235e-07	DS499602	1335101	1335892	792	-	-	conserved hypothetical protein
AFUB_077800	17.0159	4.00824	30.0235	7.49045	2.90505	9.60265e-08	7.41099e-07	DS499599	1624040	1624799	723	-	-	conserved hypothetical protein
AFUB_047920	18.6779	4.86262	32.4931	6.68223	2.74033	1.01783e-07	7.8368e-07	DS499596	4013349	4013959	564	-	-	ATP/GTP-binding protein, putative
AFUB_100860	27.5354	10.1787	44.892	4.41039	2.14091	1.09552e-07	8.39556e-07	DS499604	93733	94779	1047	GO:0005506;GO:0005506;GO:0005506;GO:0008610;GO:0008610;GO:0008610;GO:0016020;GO:0016021;GO:0016021;GO:0016021;GO:0016491;GO:0016491;GO:0016491;GO:0055114;GO:0055114;	-	conserved hypothetical protein
AFUB_047750	117.261	76.9743	157.547	2.04675	1.03334	1.14296e-07	8.71836e-07	DS499596	3963521	3965673	1998	GO:0005507;GO:0005507;GO:0005507;GO:0008131;GO:0008131;GO:0008131;GO:0009308;GO:0009308;GO:0009308;GO:0009308;GO:0016491;GO:0046872;GO:0048038;GO:0048038;GO:0048038;GO:0055114;GO:0055114;GO:0055114;	K00276	copper amine oxidase
AFUB_006340	588.128	391.599	784.657	2.00373	1.00269	1.21548e-07	9.23578e-07	DS499594	1793752	1794948	1197	GO:0016020;GO:0016021;GO:0016021;GO:0016021;	-	integral membrane protein
AFUB_037110	50.3517	16.1954	84.5081	5.21803	2.3835	1.31519e-07	9.93206e-07	DS499596	895182	895647	336	-	-	conserved hypothetical protein
AFUB_059350	103.351	65.0743	141.628	2.1764	1.12195	1.35162e-07	1.01743e-06	DS499597	2932651	2938100	4641	GO:0003677;GO:0003677;GO:0003677;GO:0003723;GO:0003723;GO:0003723;GO:0004386;GO:0004386;GO:0004386;GO:0004525;GO:0004525;GO:0004525;GO:0005524;GO:0005524;GO:0005524;GO:0006396;GO:0006396;GO:0006396;GO:0016787;GO:0016787;GO:0016891;GO:0016891;GO:0090501;GO:0090502;	K11592	RNA helicase/RNAse III, putative
AFUB_043970	33.0008	9.89322	56.1084	5.67139	2.5037	1.35261e-07	1.01743e-06	DS499596	2896614	2897214	537	-	-	conserved hypothetical protein
AFUB_000760	78.6591	37.5265	119.792	3.19219	1.67454	1.37621e-07	1.03373e-06	DS499594	198684	200216	1533	GO:0016740;GO:0016740;GO:0016740;	K19184	acetyltransferase, putative
AFUB_088380	179.557	116.605	242.51	2.07975	1.05641	1.38819e-07	1.04194e-06	DS499601	480667	483261	2595	GO:0000981;GO:0000981;GO:0000981;GO:0003677;GO:0003677;GO:0003677;GO:0003677;GO:0005634;GO:0005634;GO:0005634;GO:0005634;GO:0006351;GO:0006351;GO:0006351;GO:0006355;GO:0006355;GO:0006357;GO:0008270;GO:0008270;GO:0008270;GO:0046872;	-	C6 transcription factor, putative
AFUB_101040	137.209	84.3806	190.038	2.25215	1.17131	1.54291e-07	1.15104e-06	DS499604	149063	151595	2310	GO:0005515;GO:0016020;GO:0016021;GO:0016021;GO:0016021;	-	conserved hypothetical protein
AFUB_007400	52.9306	28.1043	77.7569	2.76673	1.46818	1.75601e-07	1.30016e-06	DS499594	2074920	2075541	570	-	K00799	conserved hypothetical protein
AFUB_004800	22.6233	7.48895	37.7577	5.04178	2.33393	1.82849e-07	1.35281e-06	DS499594	1344491	1345036	384	-	-	hypothetical protein
AFUB_099300	49.7552	25.7616	73.7489	2.86275	1.5174	1.83459e-07	1.35528e-06	DS499603	329814	331208	1185	-	K20498	conserved hypothetical protein
AFUB_085690	19.4497	5.59603	33.3035	5.95127	2.5732	1.91348e-07	1.41144e-06	DS499600	1741368	1742912	1377	GO:0005215;GO:0008643;GO:0008643;GO:0008643;GO:0016020;GO:0016020;GO:0016020;GO:0016021;GO:0016021;GO:0016021;GO:0016021;GO:0022857;GO:0022857;GO:0022891;GO:0055085;GO:0055085;	-	MFS glucose transporter, putative
AFUB_041330	64.6759	35.075	94.2768	2.68786	1.42646	1.97909e-07	1.45875e-06	DS499596	2088600	2088914	315	-	-	hypothetical protein
AFUB_078080	64.3771	35.4312	93.3229	2.63392	1.39721	2.51613e-07	1.82721e-06	DS499599	1726523	1728379	1857	-	-	HET domain protein
AFUB_033220	13.9689	2.76185	25.176	9.11562	3.18834	2.8018e-07	2.01828e-06	DS499595	4634200	4636260	1764	GO:0005507;GO:0005507;GO:0005507;GO:0016491;GO:0016491;GO:0016491;GO:0016491;GO:0046872;GO:0055114;GO:0055114;GO:0055114;	-	conidial pigment biosynthesis oxidase Arb2/brown2
AFUB_057350	78.0019	47.5172	108.487	2.2831	1.191	3.54753e-07	2.52588e-06	DS499597	2432997	2434337	1290	GO:0016020;GO:0016021;GO:0016021;GO:0016021;	-	conserved hypothetical protein
AFUB_091160	3080.02	1923.32	4236.72	2.20282	1.13935	3.62459e-07	2.57888e-06	DS499601	1355578	1358513	2640	GO:0003824;GO:0003824;GO:0004630;GO:0004630;GO:0004630;GO:0004630;GO:0005622;GO:0005622;GO:0006654;GO:0006654;GO:0006654;GO:0016042;GO:0016042;GO:0016042;GO:0016787;GO:0048017;GO:0048017;GO:0048017;GO:0070290;GO:0070290;GO:0070290;	K01115	phospholipase PldA, putative
AFUB_091760	17.9423	4.65293	31.2317	6.71226	2.7468	3.70319e-07	2.62531e-06	DS499601	1519163	1520488	1218	-	-	hypothetical protein
AFUB_063200	35.4254	16.1358	54.715	3.39091	1.76167	3.72671e-07	2.64009e-06	DS499598	107715	109398	1308	-	-	hypothetical protein
AFUB_072620	134.897	65.7987	203.996	3.1003	1.63241	3.97033e-07	2.80058e-06	DS499599	117933	118702	597	-	-	CFEM domain protein, putative
AFUB_055050	77.1595	44.7008	109.618	2.45226	1.29411	4.35143e-07	3.04755e-06	DS499597	1774953	1776351	1077	-	-	beta-lactamase family protein
AFUB_019580	17.1391	4.64761	29.6306	6.37545	2.67253	4.65417e-07	3.24112e-06	DS499595	625434	625993	423	-	-	conserved hypothetical protein
AFUB_042000	293.801	194.923	392.678	2.01453	1.01044	5.55386e-07	3.81102e-06	DS499596	2280110	2280891	708	-	-	WSC domain protein, putative
AFUB_000800	20.2235	6.61123	33.8357	5.11792	2.35556	5.92994e-07	4.04931e-06	DS499594	205208	206984	1509	GO:0004497;GO:0004497;GO:0004497;GO:0005506;GO:0005506;GO:0005506;GO:0016020;GO:0016021;GO:0016021;GO:0016021;GO:0016705;GO:0016705;GO:0016705;GO:0020037;GO:0020037;GO:0020037;GO:0046872;GO:0055114;GO:0055114;	K17826	cytochrome P450
AFUB_084400	29.8086	12.4401	47.1771	3.79235	1.92309	5.9823e-07	4.08223e-06	DS499600	1369211	1370520	1191	GO:0016491;GO:0016491;GO:0051213;GO:0051213;GO:0051213;GO:0055114;GO:0055114;	K03119	alpha-ketoglutarate-dependent taurine dioxygenase
AFUB_017500	81.607	36.0036	127.211	3.53328	1.82101	6.33381e-07	4.30122e-06	DS499595	87224	88010	435	GO:0016020;GO:0016021;GO:0016021;GO:0016021;	-	conserved hypothetical protein
AFUB_080440	57.4694	32.5499	82.389	2.53116	1.3398	6.63394e-07	4.47723e-06	DS499600	227507	228706	903	GO:0003824;GO:0003824;GO:0016787;GO:0016787;GO:0016787;	-	alpha/beta hydrolase, putative
AFUB_077580	73.4445	44.8762	102.013	2.27321	1.18473	7.14592e-07	4.80957e-06	DS499599	1557728	1559154	1164	GO:0016020;GO:0016021;GO:0016021;GO:0016021;	-	integral membrane protein, putative
AFUB_031040	86.0662	54.7747	117.358	2.14255	1.09933	7.21829e-07	4.85164e-06	DS499595	4041426	4042765	693	GO:0016020;GO:0016021;GO:0016021;GO:0016021;	-	hypothetical protein
AFUB_079260	76.7152	47.508	105.922	2.22957	1.15676	7.22447e-07	4.85248e-06	DS499599	2046221	2047748	1320	GO:0004519;GO:0004519;GO:0004519;GO:0004527;GO:0004527;GO:0004527;GO:0090305;	-	endonuclease/exonuclease/phosphatase family protein
AFUB_088390	136.769	71.1244	202.413	2.84591	1.50889	9.15564e-07	6.06269e-06	DS499601	483788	486195	2217	GO:0000981;GO:0000981;GO:0000981;GO:0003677;GO:0003677;GO:0003677;GO:0005634;GO:0005634;GO:0005634;GO:0006351;GO:0006351;GO:0006351;GO:0006355;GO:0006355;GO:0006357;GO:0008270;GO:0008270;GO:0008270;	-	C6 transcription factor, putative
AFUB_003340	22.4035	7.98043	36.8265	4.6146	2.20621	9.56302e-07	6.31544e-06	DS499594	917724	917997	246	-	-	hypothetical protein
AFUB_031180	66.8364	38.9733	94.6995	2.42986	1.28087	9.70846e-07	6.39861e-06	DS499595	4070790	4072166	1266	-	-	conserved hypothetical protein
AFUB_012510	49.1574	26.618	71.6968	2.69354	1.42951	1.01457e-06	6.66891e-06	DS499594	3522204	3524310	2055	-	-	conserved hypothetical protein
AFUB_061250	132.332	83.505	181.159	2.16944	1.11732	1.15724e-06	7.51632e-06	DS499597	3467056	3467781	360	-	-	hypothetical protein
AFUB_055130	26.1215	10.5686	41.6744	3.94321	1.97937	1.17567e-06	7.62095e-06	DS499597	1794783	1796610	1680	GO:0016874;GO:0016874;GO:0016874;	-	methylmalonyl-CoA decarboxylase, alpha subunit, putative
AFUB_100320	44.3734	23.3485	65.3984	2.80097	1.48593	1.24173e-06	8.00698e-06	DS499603	587156	587637	420	GO:0019836;GO:0019836;GO:0019836;	-	Asp hemolysin-like protein
AFUB_101660	26.827	3.71559	49.9384	13.4402	3.74849	1.38718e-06	8.86279e-06	DS499604	338250	339584	1335	GO:0016491;GO:0016491;GO:0016491;GO:0055114;GO:0055114;	K00314	N,N-dimethylglycine oxidase
AFUB_004720	191.183	125.718	256.649	2.04147	1.02961	1.43095e-06	9.12543e-06	DS499594	1327257	1329126	1812	GO:0005515;	-	F-box domain protein
AFUB_083950	89.8313	58.494	121.169	2.07147	1.05066	1.47073e-06	9.37303e-06	DS499600	1235554	1237924	2055	GO:0000981;GO:0000981;GO:0000981;GO:0003677;GO:0003677;GO:0003677;GO:0003677;GO:0005634;GO:0005634;GO:0005634;GO:0005634;GO:0006351;GO:0006351;GO:0006351;GO:0006355;GO:0006355;GO:0006357;GO:0008270;GO:0008270;GO:0008270;GO:0046872;	-	C6 transcription factor, putative
AFUB_055440	21.0888	7.48895	34.6887	4.63198	2.21163	1.54271e-06	9.80003e-06	DS499597	1882392	1884704	2313	-	-	hypothetical protein
AFUB_054780	38.5517	18.9843	58.119	3.06143	1.6142	1.63784e-06	1.03642e-05	DS499597	1699795	1700610	816	GO:0003824;GO:0003824;GO:0003824;	-	carboxyphosphonoenolpyruvate phosphonomutase-like protein
AFUB_101650	43.7199	8.47711	78.9627	9.31481	3.21953	1.6422e-06	1.03851e-05	DS499604	336012	337682	1671	GO:0005887;GO:0016020;GO:0016021;GO:0016021;GO:0016021;GO:0055085;GO:0055085;GO:0055085;	-	MFS multidrug transporter, putative
AFUB_077830	23.9961	9.35136	38.6408	4.13211	2.04688	1.66939e-06	1.05435e-05	DS499599	1640442	1641477	927	GO:0004553;GO:0004553;GO:0004553;GO:0005975;GO:0005975;GO:0005975;GO:0016787;	-	glycosyl hydrolase family protein
AFUB_100180	14.601	3.70658	25.4954	6.8784	2.78207	1.82034e-06	1.14309e-05	DS499603	545669	546550	432	GO:0009166;GO:0009166;GO:0009166;GO:0016787;GO:0016787;GO:0016787;	-	nucleotidase, putative
AFUB_076190	35.1012	16.9828	53.2196	3.13374	1.64788	2.00111e-06	1.25101e-05	DS499599	1191167	1191907	687	GO:0003796;GO:0003796;GO:0003796;GO:0009253;GO:0009253;GO:0009253;GO:0016998;GO:0016998;GO:0016998;	-	N,O-diacetyl muramidase, putative
AFUB_086990	91.3414	60.4052	122.278	2.02429	1.01742	2.30696e-06	1.42234e-05	DS499601	112443	113794	1200	GO:0000981;GO:0000981;GO:0000981;GO:0005634;GO:0005634;GO:0005634;GO:0006355;GO:0006355;GO:0006357;GO:0008270;GO:0008270;GO:0008270;	-	C6 transcription factor, putative
AFUB_062430	41.8167	21.9702	61.6633	2.80668	1.48887	2.40346e-06	1.47721e-05	DS499597	3722319	3722806	381	-	-	hypothetical protein
AFUB_032000	129.228	82.7946	175.662	2.12166	1.0852	2.85075e-06	1.73264e-05	DS499595	4306486	4307940	1455	GO:0000166;GO:0001678;GO:0001678;GO:0001678;GO:0004396;GO:0004396;GO:0004396;GO:0004396;GO:0005524;GO:0005524;GO:0005524;GO:0005524;GO:0005536;GO:0005536;GO:0005536;GO:0005623;GO:0005623;GO:0005623;GO:0005975;GO:0005975;GO:0006096;GO:0006096;GO:0006096;GO:0016301;GO:0016310;GO:0016740;GO:0016773;GO:0016773;GO:0046835;	K00844	glucokinase, putative
AFUB_085860	15.925	4.67118	27.1788	5.8184	2.54062	2.94451e-06	1.78621e-05	DS499600	1781493	1781798	306	GO:0006952;GO:0006952;GO:0006952;GO:0045926;GO:0045926;GO:0045926;	-	secreted antimicrobial peptide, putative
AFUB_049050	58.6195	33.3067	83.9323	2.51999	1.33342	3.64592e-06	2.17958e-05	DS499597	92001	93424	1272	GO:0016020;GO:0016021;GO:0016021;GO:0016021;	-	conserved hypothetical protein
AFUB_100810	26.1875	11.2207	41.1542	3.6677	1.87487	3.68418e-06	2.19978e-05	DS499604	82675	83400	726	-	-	conserved hypothetical protein
AFUB_084610	53.8973	31.4315	76.3631	2.4295	1.28066	3.87234e-06	2.30932e-05	DS499600	1432295	1433530	1107	GO:0008270;GO:0008270;GO:0008270;GO:0016491;GO:0016491;GO:0016491;GO:0046872;GO:0055114;GO:0055114;	K00008	sorbitol/xylitol dehydrogenase, putative
AFUB_049010	55.0818	11.2607	98.903	8.78303	3.13472	4.01008e-06	2.38137e-05	DS499597	80881	81813	933	-	-	FacC-like extracellular signaling protein, putative
AFUB_049280	17.7493	5.89769	29.6008	5.01905	2.32742	4.20121e-06	2.49186e-05	DS499597	152489	154405	1917	-	-	hypothetical protein
AFUB_043420	230.613	150.747	310.479	2.0596	1.04237	4.24478e-06	2.51618e-05	DS499596	2693978	2695093	561	GO:0007131;GO:0007131;GO:0007131;	-	conserved hypothetical protein
AFUB_084460	9.04736	1.23553	16.8592	13.6453	3.77034	4.42917e-06	2.61917e-05	DS499600	1386084	1387791	1407	GO:0003824;GO:0003824;GO:0004587;GO:0004587;GO:0004587;GO:0004587;GO:0008483;GO:0008483;GO:0008483;GO:0016740;GO:0030170;GO:0030170;GO:0030170;GO:0055129;	K00819	acetylornithine aminotransferase, putative
AFUB_101110	176.968	110.916	243.021	2.19104	1.13161	5.34393e-06	3.10782e-05	DS499604	179771	181201	1431	GO:0016491;GO:0016491;GO:0016491;GO:0055114;GO:0055114;	-	NAD binding Rossmann fold oxidoreductase, putative
AFUB_006250	43.4506	23.7836	63.1176	2.65383	1.40807	5.42616e-06	3.14311e-05	DS499594	1772116	1773379	1215	-	-	conserved hypothetical protein
AFUB_014720	83.7234	45.3871	122.06	2.68931	1.42723	5.42965e-06	3.14311e-05	DS499594	4149285	4150700	1251	GO:0006637;GO:0006637;GO:0006637;GO:0047617;GO:0047617;GO:0047617;	K01068	acyl-CoA thioesterase II
AFUB_025320	87.6032	52.0579	123.149	2.36561	1.24221	6.14775e-06	3.52939e-05	DS499595	2395132	2396878	1536	GO:0016020;GO:0016021;GO:0016021;GO:0016021;GO:0016021;GO:0022857;GO:0022857;GO:0022857;GO:0055085;GO:0055085;	-	carboxylic acid transport protein
AFUB_016260	54.045	32.2141	75.8758	2.35536	1.23595	6.68366e-06	3.81702e-05	DS499594	4613315	4614924	1368	GO:0016020;GO:0016021;GO:0016021;GO:0016021;	-	hypothetical protein
AFUB_051140	41.9864	23.0214	60.9514	2.6476	1.40468	6.90046e-06	3.93398e-05	DS499597	619754	621228	1401	GO:0004497;GO:0004497;GO:0004497;GO:0005506;GO:0005506;GO:0005506;GO:0016491;GO:0016705;GO:0016705;GO:0016705;GO:0020037;GO:0020037;GO:0020037;GO:0046872;GO:0055114;GO:0055114;GO:0055114;	-	cytochrome P450, putative
AFUB_063010	481.466	309.54	653.392	2.11085	1.07782	7.13344e-06	4.05272e-05	DS499598	56401	57222	645	GO:0004601;GO:0004601;GO:0004601;GO:0005623;GO:0005623;GO:0005623;GO:0016209;GO:0016209;GO:0016491;GO:0016491;GO:0045454;GO:0045454;GO:0045454;GO:0055114;GO:0055114;GO:0098869;	K03564	nuclear thiol peroxidase Dot5, putative
AFUB_051350	29.926	14.2013	45.6507	3.21455	1.68462	7.83242e-06	4.42175e-05	DS499597	681987	682654	573	-	-	conserved hypothetical protein
AFUB_101220	50.0782	29.282	70.8744	2.42041	1.27525	8.05727e-06	4.54101e-05	DS499604	209179	209986	762	-	-	nucleoside-diphosphate-sugar epimerases, putative
AFUB_067850	288.764	188.125	389.404	2.06992	1.04958	8.13821e-06	4.576e-05	DS499598	1362022	1365586	3240	GO:0003824;GO:0004601;GO:0004601;GO:0004601;GO:0004601;GO:0005506;GO:0005506;GO:0005506;GO:0006979;GO:0006979;GO:0006979;GO:0008152;GO:0009405;GO:0009405;GO:0009405;GO:0016491;GO:0016491;GO:0016491;GO:0016705;GO:0016705;GO:0016705;GO:0016853;GO:0016853;GO:0016853;GO:0020037;GO:0020037;GO:0020037;GO:0031408;GO:0031408;GO:0033751;GO:0046872;GO:0051213;GO:0052878;GO:0052878;GO:0052878;GO:0055114;GO:…	K17863	fatty acid oxygenase PpoA, putative
AFUB_079340	61.5362	38.1945	84.8778	2.22226	1.15202	8.55998e-06	4.79398e-05	DS499599	2068534	2068769	195	-	-	hypothetical protein
AFUB_079800	35.015	18.0236	52.0064	2.88546	1.5288	9.22017e-06	5.13159e-05	DS499599	2169677	2170865	795	GO:0003723;GO:0003723;GO:0003723;GO:0004540;GO:0004540;GO:0016787;GO:0046589;GO:0046589;GO:0046589;GO:0090501;	-	guanyl-specific ribonuclease, putative
AFUB_022150	27.4864	12.7364	42.2364	3.3162	1.72953	9.27201e-06	5.15752e-05	DS499595	1392864	1393844	804	-	-	conserved hypothetical protein
AFUB_094800	20.2141	7.7816	32.6467	4.19537	2.0688	1.01773e-05	5.63879e-05	DS499602	547043	549048	1767	GO:0004497;GO:0004497;GO:0004497;GO:0055114;GO:0071949;GO:0071949;GO:0071949;	K03380	phenol 2-monooxygenase, putative
AFUB_096760	22.7917	9.58602	35.9973	3.75518	1.90888	1.13823e-05	6.24312e-05	DS499602	1151881	1153467	1485	GO:0005887;GO:0016020;GO:0016021;GO:0016021;GO:0016021;GO:0055085;GO:0055085;GO:0055085;	-	MFS transporter, putative
AFUB_049270	27.4283	5.27982	49.5768	9.38988	3.23111	1.28704e-05	6.98922e-05	DS499597	149665	150720	1056	-	-	conserved hypothetical protein
AFUB_035070	57.2948	35.2358	79.3538	2.25208	1.17126	1.30076e-05	7.05984e-05	DS499596	296666	297428	654	GO:0016020;GO:0016021;GO:0016021;GO:0016021;	-	conserved hypothetical protein
AFUB_061980	55.618	34.0146	77.2213	2.27024	1.18284	1.39078e-05	7.50699e-05	DS499597	3622962	3625347	1752	GO:0003824;GO:0003824;GO:0005315;GO:0005315;GO:0005315;GO:0006817;GO:0006817;GO:0006817;GO:0008152;GO:0008152;GO:0016020;GO:0016020;GO:0016020;GO:0016021;GO:0016021;GO:0016021;GO:0016874;GO:0016874;GO:0016874;GO:0055085;	-	AMP dependent CoA ligase
AFUB_037280	114.925	76.3767	153.474	2.00944	1.00679	1.42778e-05	7.69406e-05	DS499596	938055	939399	1182	GO:0055114;GO:0055114;GO:0055114;	K00002	oxidoreductase, zinc-binding
AFUB_026320	204.065	109.609	298.521	2.7235	1.44546	1.43186e-05	7.71183e-05	DS499595	2668149	2669872	1407	GO:0005215;GO:0005215;GO:0005887;GO:0016020;GO:0016021;GO:0016021;GO:0016021;GO:0022857;GO:0055085;GO:0055085;GO:0055085;	-	MFS transporter, putative
AFUB_062470	85.7651	48.6552	122.875	2.52543	1.33653	1.45983e-05	7.84958e-05	DS499597	3734586	3735567	930	GO:0003824;GO:0003824;GO:0005975;GO:0005975;GO:0005975;GO:0016491;GO:0016491;GO:0016491;GO:0016616;GO:0016616;GO:0016616;GO:0019752;GO:0019752;GO:0019752;GO:0055114;GO:0055114;GO:0055114;	K00016	lactate dehydrogenase
AFUB_098300	87.2187	50.2788	124.159	2.4694	1.30416	1.51732e-05	8.13206e-05	DS499603	49347	50183	837	GO:0005515;	K19806	F-box domain protein
AFUB_080410	21.6681	9.03515	34.301	3.7964	1.92463	1.5402e-05	8.24122e-05	DS499600	222098	223083	933	-	K06001	isoflavone reductase family protein (CipA), putative
AFUB_026350	30.3131	15.0917	45.5345	3.01718	1.5932	1.90129e-05	9.9833e-05	DS499595	2682907	2684714	1689	GO:0015171;GO:0016020;GO:0016020;GO:0016020;GO:0016021;GO:0016021;GO:0016021;GO:0022857;GO:0022857;GO:0055085;GO:0055085;	-	amino acid permease
AFUB_049070	320.491	208.611	432.37	2.07261	1.05145	2.07604e-05	0.000108143	DS499597	95503	96267	705	-	-	NPP1 domain protein, putative
AFUB_099760	117.046	73.6277	160.464	2.17939	1.12393	2.28448e-05	0.000118125	DS499603	430309	431118	810	GO:0008168;GO:0008168;GO:0008168;GO:0016740;GO:0032259;	-	ubiE/COQ5 methyltransferase, putative
AFUB_007590	69.5669	45.5337	93.6	2.05562	1.03958	2.32326e-05	0.000120067	DS499594	2127978	2128748	717	GO:0004519;GO:0004519;GO:0006289;GO:0006289;GO:0009411;GO:0009411;GO:0015035;GO:0015035;GO:0015035;GO:0055114;	-	DSBA-like thioredoxin domain protein
AFUB_062030	42.6401	24.6924	60.5879	2.45371	1.29496	2.84081e-05	0.000144091	DS499597	3639343	3640455	1113	GO:0016020;GO:0016021;GO:0016021;GO:0016021;	-	conserved hypothetical protein
AFUB_015910	29.5282	14.8876	44.1689	2.96683	1.56892	2.91467e-05	0.000147533	DS499594	4499095	4500430	1230	-	-	MIF domain protein
AFUB_041340	60.6891	38.908	82.4701	2.11962	1.0838	2.94125e-05	0.000148801	DS499596	2089787	2090444	510	-	-	hypothetical protein
AFUB_062020	15.3445	5.29252	25.3965	4.79856	2.2626	2.95251e-05	0.000149294	DS499597	3638112	3639293	1008	-	-	short chain dehydrogenase/reductase family protein
AFUB_047880	57.6114	36.3595	78.8632	2.16898	1.11702	3.04027e-05	0.000153373	DS499596	4007924	4008526	603	GO:0003824;GO:0003824;GO:0003824;GO:0030151;GO:0030151;GO:0030151;GO:0030170;GO:0030170;GO:0030170;	-	conserved hypothetical protein
AFUB_017590	14.6487	2.83949	26.4579	9.31781	3.21999	3.04097e-05	0.000153373	DS499595	107897	108991	999	GO:0016020;GO:0016021;GO:0016021;GO:0016021;	-	DUF1275 domain protein
AFUB_084080	69.4628	41.0251	97.9005	2.38636	1.25481	3.24289e-05	0.000162972	DS499600	1270051	1271002	897	GO:0005515;GO:0016740;GO:0016740;GO:0016740;	K00799	glutathione S-transferase
AFUB_061000	38.7123	21.9305	55.494	2.53044	1.33939	3.36211e-05	0.000168277	DS499597	3404214	3405940	1464	GO:0005887;GO:0016020;GO:0016021;GO:0016021;GO:0016021;GO:0055085;GO:0055085;GO:0055085;	-	MFS transporter
AFUB_021900	61.3921	39.6326	83.1517	2.09806	1.06906	3.57604e-05	0.000178313	DS499595	1325723	1327095	1083	GO:0016624;GO:0016624;GO:0016624;GO:0055114;	K00161	pyruvate dehydrogenase E1 component alpha subunit, putative
AFUB_073210	28.5414	14.4342	42.6486	2.95469	1.56301	3.57713e-05	0.000178313	DS499599	286520	287678	1095	-	-	conserved hypothetical protein
AFUB_044050	43.0367	25.2738	60.7996	2.40564	1.26642	3.75944e-05	0.000186739	DS499596	2915896	2917899	1731	GO:0005515;	-	conserved hypothetical protein
AFUB_049740	14.6896	5.04331	24.3359	4.82538	2.27064	3.76454e-05	0.000186897	DS499597	242724	243281	558	-	-	hypothetical protein
AFUB_079000	55.6206	35.1654	76.0759	2.16338	1.11328	3.77645e-05	0.000187394	DS499599	1971550	1971948	399	-	-	hypothetical protein
AFUB_093840	29.1127	14.8226	43.4027	2.92814	1.54998	4.19314e-05	0.000206613	DS499602	287056	288537	1482	GO:0006486;GO:0006486;GO:0006486;GO:0016740;GO:0016757;GO:0016757;GO:0016757;GO:0016757;	K05535	alpha-1,2-mannosyltransferase (Mnn2), putative
AFUB_039160	57.892	36.9823	78.8017	2.1308	1.09139	4.27786e-05	0.000210471	DS499596	1495884	1496712	756	GO:0005506;GO:0005506;GO:0005506;GO:0016491;GO:0016491;GO:0016705;GO:0016705;GO:0016705;GO:0031418;GO:0031418;GO:0031418;GO:0055114;GO:0055114;	-	conserved hypothetical protein
AFUB_061960	16.4659	6.21922	26.7127	4.29518	2.10272	4.50432e-05	0.00022095	DS499597	3621445	3622398	954	GO:0016491;GO:0016491;GO:0016491;GO:0055114;GO:0055114;	-	DNA repair family protein
AFUB_035680	25.9572	12.796	39.1184	3.05707	1.61215	5.06541e-05	0.000246506	DS499596	490259	491426	456	-	-	conserved hypothetical protein
AFUB_062580	22.1185	9.44703	34.7899	3.68263	1.88074	5.1851e-05	0.000251461	DS499597	3785961	3786478	444	-	-	telomere-associated RecQ helicase, putative
AFUB_080550	52.6438	33.0865	72.201	2.18219	1.12577	5.22621e-05	0.000253205	DS499600	248185	249689	1377	-	-	hypothetical protein
AFUB_076090	56.1563	35.8842	76.4283	2.12986	1.09076	5.25773e-05	0.000254607	DS499599	1168685	1170062	1317	GO:0016491;GO:0016491;GO:0016491;GO:0055114;GO:0055114;	K00306	fructosyl amine: oxygen oxidoreductase
AFUB_086210	18.6469	7.77975	29.514	3.7937	1.92361	5.65671e-05	0.000272053	DS499600	1869710	1870602	795	-	-	NlpC/P60-like cell-wall peptidase, putative
AFUB_017660	10.1118	2.46921	17.7544	7.19033	2.84606	6.23483e-05	0.000297819	DS499595	119728	120324	597	-	-	conserved hypothetical protein
AFUB_043000	98.1437	65.0491	131.238	2.01753	1.01259	6.44128e-05	0.000306639	DS499596	2557168	2559602	2229	GO:0000981;GO:0000981;GO:0000981;GO:0003677;GO:0003677;GO:0003677;GO:0003677;GO:0005634;GO:0005634;GO:0005634;GO:0005634;GO:0006351;GO:0006351;GO:0006351;GO:0006355;GO:0006355;GO:0006357;GO:0008270;GO:0008270;GO:0008270;GO:0046872;	-	fungal specific transcription factor, putative
AFUB_077490	32.8809	18.0091	47.7526	2.65159	1.40686	6.94806e-05	0.000327905	DS499599	1539153	1540865	1602	GO:0004497;GO:0004497;GO:0004497;GO:0055114;GO:0071949;GO:0071949;GO:0071949;	K03380	phenol 2-monooxygenase, putative
AFUB_007030	42.9675	19.6003	66.3347	3.38437	1.75889	7.01102e-05	0.000330246	DS499594	1974725	1975924	1200	-	-	conserved hypothetical protein
AFUB_101400	16.1753	6.21922	26.1314	4.20171	2.07098	7.02261e-05	0.000330634	DS499604	270715	272873	2016	GO:0016020;GO:0016021;GO:0016021;GO:0016021;	K05609	conserved hypothetical protein
AFUB_090510	21.3332	9.81732	32.8491	3.34603	1.74245	7.07675e-05	0.000333023	DS499601	1165195	1166141	846	GO:0006629;GO:0006629;GO:0006629;GO:0016787;GO:0016787;GO:0016787;	-	lipase, putative
AFUB_002440	48.898	30.5051	67.291	2.2059	1.14136	7.09142e-05	0.000333554	DS499594	681073	683084	1446	GO:0005524;GO:0005524;GO:0005524;	-	AAA family ATPase, putative
AFUB_080210	10.5577	1.88945	19.226	10.1755	3.34702	7.11696e-05	0.000334436	DS499600	96281	97640	1272	GO:0008152;GO:0008152;GO:0008152;GO:0016787;GO:0016787;GO:0016787;GO:0016798;GO:0051118;GO:0051118;GO:0051118;	-	alpha-1,3 glucanase/mutanase, putative
AFUB_048340	14.1311	4.90052	23.3617	4.76719	2.25314	7.87982e-05	0.000366607	DS499596	4119597	4121473	1812	GO:0016491;GO:0016491;GO:0016491;GO:0016491;GO:0055114;GO:0055114;GO:0055114;	K00274	flavin-containing amine oxidase, putative
AFUB_074690	34.3816	19.2065	49.5568	2.58021	1.36749	7.94965e-05	0.000369681	DS499599	727591	729147	1557	GO:0004616;GO:0004616;GO:0004616;GO:0004616;GO:0006098;GO:0006098;GO:0006098;GO:0006098;GO:0016491;GO:0016491;GO:0016491;GO:0050661;GO:0050661;GO:0055114;GO:0055114;GO:0055114;	K00033	6-phosphogluconate dehydrogenase, decarboxylating
AFUB_045480	28.8256	15.1929	42.4583	2.79461	1.48265	9.13176e-05	0.000420087	DS499596	3377089	3378107	648	-	-	hypothetical protein
AFUB_033360	21.9869	10.3954	33.5783	3.23009	1.69158	9.15027e-05	0.000420742	DS499595	4667800	4668344	378	-	-	hypothetical protein
AFUB_071910	159.898	51.0143	268.781	5.26874	2.39746	9.31157e-05	0.000427958	DS499598	2565180	2567077	1689	GO:0005215;GO:0016020;GO:0016020;GO:0016020;GO:0016021;GO:0016021;GO:0016021;GO:0016021;GO:0022857;GO:0022857;GO:0022891;GO:0055085;GO:0055085;	-	MFS quinate transporter, putative
AFUB_091410	12.5106	4.09859	20.9226	5.10484	2.35187	0.000100597	0.00045955	DS499601	1430700	1432765	1947	GO:0008643;GO:0008643;GO:0008643;GO:0016020;GO:0016020;GO:0016020;GO:0016021;GO:0016021;GO:0016021;GO:0016021;GO:0022857;GO:0022857;GO:0022891;GO:0055085;GO:0055085;	-	MFS sugar transporter, putative
AFUB_079790	38.6111	22.7579	54.4643	2.39321	1.25894	0.00010209	0.000465937	DS499599	2168387	2169314	882	-	-	conserved hypothetical protein
AFUB_041050	34.2148	17.3766	51.053	2.93802	1.55485	0.000107077	0.000486893	DS499596	1982655	1984211	1557	-	-	DUF1338 domain protein
AFUB_023080	4325.67	2829.52	5821.82	2.05753	1.04091	0.000119735	0.000537742	DS499595	1683409	1686875	3282	GO:0004352;GO:0004352;GO:0004352;GO:0004352;GO:0006520;GO:0006520;GO:0006520;GO:0016491;GO:0016491;GO:0016491;GO:0019551;GO:0019551;GO:0019551;GO:0019551;GO:0055114;GO:0055114;GO:0055114;	K15371	NAD+ dependent glutamate dehydrogenase, putative
AFUB_061970	10.1944	2.73297	17.6559	6.46034	2.69161	0.000121022	0.000543028	DS499597	3622473	3622931	414	-	-	cytochrome b5, putative
AFUB_077450	35.8561	20.8412	50.8711	2.44089	1.28741	0.000129703	0.000578026	DS499599	1526867	1527654	741	GO:0048037;GO:0048037;GO:0048037;	-	pyridoxamine phosphate oxidase family protein
AFUB_067280	50.1971	32.1326	68.2617	2.12438	1.08704	0.000130052	0.000579057	DS499598	1208244	1210252	1869	GO:0000981;GO:0000981;GO:0000981;GO:0003677;GO:0003677;GO:0003677;GO:0003677;GO:0005634;GO:0005634;GO:0005634;GO:0005634;GO:0006351;GO:0006351;GO:0006351;GO:0006355;GO:0006355;GO:0006357;GO:0008270;GO:0008270;GO:0008270;GO:0046872;	-	C6 transcription factor (AmyR), putative
AFUB_033730	21.5352	10.184	32.8864	3.22922	1.69118	0.000137112	0.000607069	DS499595	4750413	4751927	1356	GO:0009820;GO:0009820;GO:0016740;GO:0016765;GO:0016765;GO:0035837;GO:0035837;GO:0035837;GO:0050364;GO:0050364;GO:0050364;	K14130	tryptophan dimethylallyltransferase FgaPT2
AFUB_044170	7.15317	1.23368	13.0727	10.5965	3.40551	0.000153474	0.000672988	DS499596	2940599	2941978	1380	-	-	conserved hypothetical protein
AFUB_101490	20.6104	9.63315	31.5876	3.27905	1.71328	0.000157167	0.000687346	DS499604	288583	290409	1674	GO:0005215;GO:0016020;GO:0016020;GO:0016020;GO:0016021;GO:0016021;GO:0016021;GO:0016021;GO:0022857;GO:0022857;GO:0022891;GO:0055085;GO:0055085;	-	MFS quinate transporter, putative
AFUB_020250	33.0478	18.9249	47.1707	2.49252	1.31761	0.000164804	0.000718825	DS499595	828515	830666	1926	GO:0000981;GO:0000981;GO:0000981;GO:0005634;GO:0005634;GO:0005634;GO:0006355;GO:0006355;GO:0006357;GO:0008270;GO:0008270;GO:0008270;	-	C6 finger domain protein, putative
AFUB_084450	11.5425	1.51732	21.5677	14.2144	3.82928	0.000166041	0.000723901	DS499600	1383319	1384879	1533	GO:0016491;GO:0016491;GO:0016491;GO:0016491;GO:0016620;GO:0016620;GO:0055114;GO:0055114;GO:0055114;	K00135	aldehyde dehydrogenase family protein
AFUB_092140	45.7468	25.9601	65.5335	2.5244	1.33594	0.000166157	0.000724084	DS499601	1604449	1606043	1206	GO:0006812;GO:0006812;GO:0008324;GO:0008324;GO:0008324;GO:0016020;GO:0016021;GO:0016021;GO:0016021;GO:0016021;GO:0055085;GO:0055085;GO:0098655;	K14688	metal ion resistance protein/transporter (Zrc1), putative
AFUB_016160	35.49	20.8989	50.0811	2.39635	1.26084	0.00017566	0.00076078	DS499594	4585205	4586780	1518	-	-	amidase
AFUB_010780	26.2037	9.37656	43.0308	4.58919	2.19824	0.000192796	0.000828433	DS499594	3058214	3059815	1602	GO:0005887;GO:0016020;GO:0016021;GO:0016021;GO:0016021;GO:0055085;GO:0055085;GO:0055085;	-	MFS transporter of unkown specificity
AFUB_100950	17.7289	7.79246	27.6652	3.55026	1.82792	0.000196332	0.000841789	DS499604	110564	111173	462	-	-	hypothetical protein
AFUB_028920	7.02686	1.24454	12.8092	10.2923	3.36349	0.000205613	0.000875479	DS499595	3399410	3400174	765	-	-	hypothetical protein
AFUB_017900	5.5825	0.643064	10.5219	16.3622	4.03229	0.000221545	0.000935624	DS499595	175870	177341	1326	GO:0016787;GO:0016787;GO:0016787;	-	extracellular GDSL-like lipase/acylhydrolase, putative
AFUB_082150	54.071	36.0018	72.1402	2.00379	1.00273	0.000231765	0.000975855	DS499600	677887	681932	3660	-	-	conserved hypothetical protein
AFUB_034510	47.5488	30.7598	64.3378	2.09162	1.06462	0.000272033	0.00113472	DS499596	156741	157832	1092	-	-	toxin biosynthesis proten (Fum3), putative
AFUB_084670	68.9911	40.3419	97.6403	2.42032	1.2752	0.000275298	0.00114737	DS499600	1448421	1449900	1401	GO:0000981;GO:0000981;GO:0000981;GO:0005634;GO:0005634;GO:0005634;GO:0006355;GO:0006355;GO:0006357;GO:0008270;GO:0008270;GO:0008270;	-	C6 finger domain protein, putative
AFUB_035610	10.7836	3.49342	18.0737	5.17365	2.37118	0.000276149	0.00114994	DS499596	471475	473710	2139	GO:0000166;GO:0003924;GO:0003924;GO:0003924;GO:0005525;GO:0005525;GO:0005525;GO:0005525;	-	dynamin GTPase, putative
AFUB_065790	8.01922	1.85687	14.1816	7.63734	2.93307	0.000287714	0.00119355	DS499598	805663	805923	261	GO:0016020;GO:0016021;GO:0016021;GO:0016021;	-	hypothetical protein
AFUB_003580	40.7265	25.4347	56.0183	2.20244	1.1391	0.000292889	0.00121195	DS499594	983560	986591	2817	-	-	esterase, putative
AFUB_075360	20.8427	10.2778	31.4076	3.05586	1.61158	0.000293742	0.00121446	DS499599	927843	929200	1179	GO:0016020;GO:0016021;GO:0016021;GO:0016021;GO:0016491;GO:0016491;GO:0016491;GO:0055114;GO:0055114;	-	cell surface metalloreductase, putative
AFUB_083070	46.5683	30.3388	62.7979	2.06989	1.04955	0.000323902	0.00132524	DS499600	925620	927049	1377	GO:0005887;GO:0016020;GO:0016021;GO:0016021;GO:0016021;GO:0055085;GO:0055085;GO:0055085;	-	MFS transporter, putative
AFUB_058310	29.8448	16.9433	42.7463	2.52291	1.33509	0.000331262	0.0013531	DS499597	2634305	2636135	1599	GO:0005215;GO:0016020;GO:0016020;GO:0016020;GO:0016021;GO:0016021;GO:0016021;GO:0016021;GO:0022857;GO:0022857;GO:0022891;GO:0055085;GO:0055085;	-	MFS monosaccharide transporter, putative
AFUB_002200	25.4182	13.6973	37.139	2.71141	1.43904	0.000331921	0.00135523	DS499594	605585	606831	1113	GO:0005887;GO:0016020;GO:0016021;GO:0016021;GO:0016021;GO:0055085;GO:0055085;GO:0055085;	-	conserved hypothetical protein
AFUB_032020	46.2076	29.7246	62.6906	2.10905	1.07659	0.000349337	0.00141752	DS499595	4313765	4314259	495	-	K07107	thioesterase family protein
AFUB_057000	28.9969	16.5206	41.4731	2.51039	1.32791	0.000391789	0.00157291	DS499597	2335189	2335995	447	-	K17818	hypothetical protein
AFUB_052050	25.1546	13.6053	36.7039	2.69775	1.43176	0.000397231	0.00159411	DS499597	884156	885444	1110	GO:0004553;GO:0004553;GO:0004553;GO:0005975;GO:0005975;GO:0005975;GO:0008152;GO:0016787;GO:0016798;	K01183	class III chitinase, putative
AFUB_085750	85.7256	48.0609	123.39	2.56738	1.36029	0.000401545	0.00161076	DS499600	1752887	1754673	1680	GO:0003824;GO:0003824;GO:0003824;GO:0005975;GO:0005975;GO:0005975;GO:0030246;GO:0030246;GO:0030246;	K18195	rhamnogalacturonase, putative
AFUB_020110	45.0758	29.1845	60.9672	2.08903	1.06283	0.000421864	0.00168677	DS499595	784895	786283	1299	GO:0003677;GO:0003700;GO:0003700;GO:0003700;GO:0005634;GO:0005634;GO:0005634;GO:0006351;GO:0006351;GO:0006355;GO:0006355;GO:0043565;GO:0043565;GO:0043565;	-	forkhead domain protein
AFUB_047670	34.4414	17.7885	51.0942	2.87232	1.52221	0.000434582	0.0017334	DS499596	3948070	3948934	792	-	-	short-chain dehydrogenase/reductase, putative
AFUB_009160	54.8724	30.7813	78.9636	2.56531	1.35913	0.000447988	0.00177822	DS499594	2590546	2590773	228	-	-	hypothetical protein
AFUB_090010	36.0176	22.1255	49.9097	2.25576	1.17361	0.000451656	0.00179133	DS499601	1011237	1013255	2019	-	-	hypothetical protein
AFUB_061830	13.785	5.63023	21.9399	3.89679	1.96229	0.000464616	0.00183977	DS499597	3598664	3600882	1971	GO:0016020;GO:0016021;GO:0016021;GO:0016021;	-	hypothetical protein
AFUB_065720	19.5573	9.69092	29.4237	3.03622	1.60227	0.000499387	0.00195932	DS499598	792871	794424	1497	GO:0016020;GO:0016021;GO:0016021;GO:0016021;GO:0016311;GO:0016791;GO:0016791;GO:0016791;	K01083	phytase
AFUB_061130	18.1082	8.68843	27.5279	3.16834	1.66373	0.000535016	0.00208497	DS499597	3442848	3443265	369	-	-	conserved hypothetical protein
AFUB_100690	15.4487	6.86044	24.0369	3.5037	1.80888	0.000559286	0.00217353	DS499604	50166	53972	3411	GO:0004601;GO:0004601;GO:0004601;GO:0005506;GO:0005506;GO:0005506;GO:0006979;GO:0006979;GO:0006979;GO:0016491;GO:0016491;GO:0016705;GO:0016705;GO:0016705;GO:0020037;GO:0020037;GO:0020037;GO:0031408;GO:0031408;GO:0055114;GO:0055114;GO:0098869;	K17862	fatty acid oxygenase, putative
AFUB_081460	15.4074	6.79713	24.0177	3.5335	1.8211	0.000563538	0.00218833	DS499600	497101	497604	504	-	-	hypothetical protein
AFUB_030040	17.9261	7.42934	28.4229	3.82576	1.93575	0.000564691	0.00219194	DS499595	3747128	3748228	1101	GO:0005576;GO:0005576;GO:0005576;GO:0005576;GO:0008152;GO:0008152;GO:0016787;GO:0016787;GO:0016787;GO:0050525;GO:0050525;GO:0050525;GO:0050525;GO:0052689;	K08095	cutinase, putative
AFUB_090080	19.5269	6.82786	32.2259	4.71976	2.23871	0.000570089	0.0022094	DS499601	1028268	1029400	1077	GO:0016491;GO:0016491;GO:0016491;GO:0055114;	-	short chain dehydrogenase/reductase family
AFUB_032920	52.6908	31.2855	74.0962	2.36839	1.24391	0.000584728	0.00225813	DS499595	4572030	4573253	1092	GO:0005887;GO:0016020;GO:0016021;GO:0016021;GO:0016021;GO:0055085;GO:0055085;GO:0055085;	-	MFS transporter, putative
AFUB_043980	9.19102	2.79074	15.5913	5.5868	2.48202	0.000598101	0.00230165	DS499596	2897528	2899320	1686	GO:0004497;GO:0004497;GO:0004497;GO:0004497;GO:0005506;GO:0005506;GO:0005506;GO:0016705;GO:0016705;GO:0016705;GO:0020037;GO:0020037;GO:0020037;GO:0046872;GO:0055114;GO:0055114;	-	cytochrome P450 monooxygenase, putative
AFUB_031870	13.0981	5.31055	20.8857	3.93286	1.97558	0.000613601	0.00236037	DS499595	4264168	4264555	309	GO:0016020;GO:0016021;GO:0016021;GO:0016021;	-	hypothetical protein
AFUB_046710	68.8395	45.254	92.4251	2.04237	1.03024	0.000665022	0.00253932	DS499596	3690901	3691290	390	GO:0004497;GO:0004497;GO:0004497;GO:0005506;GO:0005506;GO:0005506;GO:0016705;GO:0016705;GO:0016705;GO:0020037;GO:0020037;GO:0020037;GO:0055114;GO:0055114;	-	sterigmatocystin biosynthesis cytochrome P450 monooxygenase
AFUB_075350	12.1959	4.6513	19.7406	4.24409	2.08546	0.000715956	0.00271999	DS499599	923617	924756	987	GO:0004672;GO:0004672;GO:0004672;GO:0005524;GO:0005524;GO:0005524;GO:0006468;GO:0006468;	-	hypothetical protein
AFUB_030050	35.905	22.5484	49.2616	2.18471	1.12744	0.00071769	0.00272456	DS499595	3749561	3751382	1497	GO:0004497;GO:0004497;GO:0004497;GO:0004497;GO:0005506;GO:0005506;GO:0005506;GO:0016491;GO:0016705;GO:0016705;GO:0016705;GO:0020037;GO:0020037;GO:0020037;GO:0046872;GO:0055114;GO:0055114;GO:0055114;	-	cytochrome p450, putative
AFUB_046750	44.6427	29.5259	59.7594	2.02397	1.01718	0.000725543	0.00274907	DS499596	3704338	3706026	1584	GO:0000981;GO:0000981;GO:0000981;GO:0005634;GO:0005634;GO:0005634;GO:0006355;GO:0006355;GO:0006357;GO:0008270;GO:0008270;GO:0008270;	-	C6 finger domain protein, putative
AFUB_017010	35.7577	18.2439	53.2715	2.91996	1.54595	0.000785502	0.00295577	DS499594	4843040	4845130	1698	GO:0016491;GO:0016491;GO:0016614;GO:0016614;GO:0050660;GO:0050660;GO:0050660;GO:0055114;GO:0055114;GO:0071949;GO:0071949;	-	FAD/FMN-containing protein
AFUB_097070	4.21165	0.321532	8.10178	25.1974	4.6552	0.000786071	0.00295678	DS499602	1221705	1223340	1587	GO:0000272;GO:0005576;GO:0005576;GO:0005576;GO:0005975;GO:0016787;GO:0030600;GO:0030600;GO:0030600;GO:0045493;GO:0045493;GO:0045493;GO:0046872;GO:0046872;GO:0046872;GO:0052689;	K09252	feruloyl esterase, putative
AFUB_055010	21.4444	9.95262	32.9362	3.3093	1.72653	0.000797462	0.00299619	DS499597	1766976	1768949	1974	GO:0016020;GO:0016021;GO:0016021;GO:0016021;	-	conserved hypothetical protein
AFUB_100330	15.4826	7.03386	23.9313	3.4023	1.76651	0.000802862	0.00301073	DS499603	587730	588005	174	-	-	hypothetical protein
AFUB_031070	29.5587	17.5611	41.5563	2.36638	1.24268	0.000812614	0.00304035	DS499595	4048241	4049835	1545	GO:0005215;GO:0008643;GO:0008643;GO:0008643;GO:0016020;GO:0016020;GO:0016020;GO:0016021;GO:0016021;GO:0016021;GO:0016021;GO:0022857;GO:0022857;GO:0022891;GO:0055085;GO:0055085;	-	MFS sugar transporter, putative
AFUB_007290	16.4043	7.731	25.0775	3.24377	1.69767	0.000828472	0.00309145	DS499594	2041788	2042993	1146	GO:0000272;GO:0005576;GO:0005576;GO:0005975;GO:0008152;GO:0015926;GO:0015926;GO:0015926;GO:0016787;GO:0016798;GO:0031218;GO:0031218;GO:0045490;GO:0045490;GO:0071555;GO:0071555;	K01224	arabinogalactan endo-1,4-beta-galactosidase GalA
AFUB_048760	6.77458	1.55521	11.9939	7.7121	2.94712	0.000846597	0.00315192	DS499597	14231	16191	1908	GO:0004497;GO:0004497;GO:0004497;GO:0055114;	-	flavin-containing monooxygenase, putative
AFUB_000300	51.8135	31.719	71.9081	2.26704	1.18081	0.000865947	0.00321423	DS499594	89693	90443	705	-	-	conserved hypothetical protein
AFUB_041170	18.9421	9.52109	28.3631	2.97898	1.57482	0.000885455	0.00327422	DS499596	2024184	2026115	1656	GO:0005887;GO:0016020;GO:0016021;GO:0016021;GO:0016021;GO:0055085;GO:0055085;GO:0055085;	-	transporter, putative
AFUB_100960	25.039	14.2211	35.8569	2.52138	1.33421	0.000898291	0.00331428	DS499604	111618	112655	1038	GO:0016020;GO:0016021;GO:0016021;GO:0016021;	-	hypothetical protein
AFUB_091190	33.9389	21.1521	46.7256	2.20903	1.14342	0.00091108	0.00335895	DS499601	1364553	1366147	1413	GO:0004553;GO:0004553;GO:0004553;GO:0005975;GO:0005975;GO:0005975;GO:0008152;GO:0016787;GO:0016798;	-	glucanase, putative
AFUB_029260	78.141	47.1083	109.174	2.3175	1.21257	0.000921795	0.00339336	DS499595	3512706	3514918	1938	GO:0003824;GO:0003824;GO:0003824;	-	conserved hypothetical protein
AFUB_051150	26.3008	15.2308	37.3708	2.45363	1.29492	0.000924648	0.00340132	DS499597	621430	623113	1617	GO:0004497;GO:0004497;GO:0004497;GO:0005506;GO:0005506;GO:0005506;GO:0016020;GO:0016021;GO:0016021;GO:0016021;GO:0016705;GO:0016705;GO:0016705;GO:0020037;GO:0020037;GO:0020037;GO:0046872;GO:0055114;GO:0055114;	K00493	sporulation-specific N-formyltyrosine oxidase Dit2, putative
AFUB_033610	17.7155	8.83839	26.5926	3.00876	1.58917	0.000934728	0.00343455	DS499595	4718074	4720892	2700	-	-	conserved hypothetical protein
AFUB_057810	10.391	3.7625	17.0195	4.52346	2.17743	0.000959363	0.0035185	DS499597	2518627	2519481	855	GO:0016020;GO:0016021;GO:0016021;GO:0016021;	-	conserved hypothetical protein
AFUB_041310	18.4237	6.80984	30.0375	4.4109	2.14107	0.00100857	0.00368112	DS499596	2082150	2083381	1143	GO:0016020;GO:0016021;GO:0016021;GO:0016021;	-	conserved hypothetical protein
AFUB_049370	22.9165	12.7526	33.0805	2.59402	1.37519	0.00102644	0.00373803	DS499597	169182	170984	1803	GO:0015171;GO:0016020;GO:0016020;GO:0016020;GO:0016021;GO:0016021;GO:0016021;GO:0022857;GO:0022857;GO:0055085;GO:0055085;	K16261	amino acid permease, putative
AFUB_096680	34.1058	21.4935	46.7181	2.17359	1.12008	0.00109501	0.00396136	DS499602	1113352	1114122	771	GO:0005515;	-	conserved hypothetical protein
AFUB_085010	27.2981	16.1466	38.4495	2.38127	1.25173	0.00110989	0.00400535	DS499600	1542977	1544654	1575	GO:0005515;	-	conserved hypothetical protein
AFUB_055100	11.2033	4.37668	18.03	4.11955	2.04249	0.00113261	0.0040749	DS499597	1788477	1789019	543	-	-	hypothetical protein
AFUB_086040	9.63397	2.20012	17.0678	7.75767	2.95562	0.00113585	0.00408508	DS499600	1832157	1833494	1338	GO:0016787;GO:0016787;GO:0016787;	-	alpha/beta hydrolase, putative
AFUB_075760	30.9072	18.9501	42.8644	2.26196	1.17758	0.00114691	0.00412033	DS499599	1067161	1068789	1629	GO:0005887;GO:0016020;GO:0016021;GO:0016021;GO:0016021;GO:0055085;GO:0055085;GO:0055085;	-	MFS gliotoxin efflux transporter GliA
AFUB_000100	39.7543	26.2097	53.2988	2.03355	1.024	0.0011807	0.00423398	DS499594	24630	25770	1083	GO:0009027;GO:0009027;GO:0009027;GO:0016491;GO:0016616;GO:0016616;GO:0051287;GO:0051287;GO:0051287;GO:0055114;GO:0055114;GO:0055114;	-	tartrate dehydrogenase, putative
AFUB_057940	16.0551	7.731	24.3793	3.15345	1.65693	0.00122753	0.00438436	DS499597	2549561	2550679	1119	GO:0005509;GO:0005509;GO:0005546;GO:0005546;GO:0045010;GO:0045010;GO:0051014;GO:0051014;GO:0051015;GO:0051015;GO:0051015;GO:0051693;GO:0051693;	K05768	actin-binding protein Fragmin, putative
AFUB_075800	7.67911	2.23085	13.1274	5.88446	2.55691	0.00126051	0.00448912	DS499599	1073865	1074481	540	-	-	conserved hypothetical protein
AFUB_097950	20.2472	10.8939	29.6004	2.71717	1.4421	0.00127044	0.00451886	DS499602	1524520	1527136	2409	-	-	F-box domain protein
AFUB_087460	18.6003	9.65302	27.5475	2.85377	1.51287	0.00127617	0.00453013	DS499601	227013	228336	1272	GO:0003676;GO:0003676;GO:0003676;GO:0004527;GO:0004527;GO:0004527;GO:0090305;	-	RNA exonuclease, putative
AFUB_054350	23.5356	13.4876	33.5835	2.48995	1.31612	0.00137593	0.00484059	DS499597	1576620	1577544	870	-	-	conserved hypothetical protein
AFUB_034420	9.98531	3.68671	16.2839	4.41693	2.14304	0.00157516	0.00546723	DS499596	139586	140333	699	-	-	pathogenesis associated protein Pep2, putative
AFUB_101090	13.2487	5.97902	20.5184	3.43174	1.77894	0.00159561	0.00552845	DS499604	173751	175844	2094	GO:0000166;GO:0003924;GO:0003924;GO:0003924;GO:0005525;GO:0005525;GO:0005525;GO:0005525;	-	dynamin GTPase, putative
AFUB_086200	12.8428	4.71993	20.9656	4.44194	2.15119	0.00161296	0.00558661	DS499600	1861826	1869428	7389	GO:0003824;GO:0003824;GO:0016491;GO:0016491;GO:0016491;GO:0016740;GO:0016740;GO:0016740;GO:0031177;GO:0031177;GO:0031177;GO:0055114;	-	polyketide synthase, putative
AFUB_017460	6.958	1.86773	12.0483	6.45075	2.68947	0.00161523	0.00559249	DS499595	75305	77412	2055	GO:0004040;GO:0004040;GO:0004040;	-	amidase family protein
AFUB_048330	9.50903	3.4211	15.597	4.55905	2.18873	0.00161982	0.0056064	DS499596	4117184	4119024	1500	GO:0004777;GO:0009013;GO:0009013;GO:0009013;GO:0009013;GO:0009450;GO:0009450;GO:0009450;GO:0009450;GO:0016491;GO:0016491;GO:0016491;GO:0016620;GO:0016620;GO:0055114;GO:0055114;GO:0055114;	K00135	succinate-semialdehyde dehydrogenase, putative
AFUB_039690	8.48387	2.79258	14.1751	5.07599	2.34369	0.00169627	0.0058443	DS499596	1656027	1656455	372	GO:0051920;GO:0051920;GO:0051920;GO:0055114;GO:0055114;GO:0098869;	K01607	hypothetical protein
AFUB_062390	22.8362	13.0688	32.6037	2.49477	1.31891	0.00178249	0.0061029	DS499597	3713883	3715298	1416	GO:0016020;GO:0016021;GO:0016021;GO:0016021;	-	conserved hypothetical protein
AFUB_079900	15.7228	7.82688	23.6188	3.01764	1.59342	0.00180335	0.00616358	DS499599	2191221	2193000	1572	GO:0005515;	-	F-box domain domain protein
AFUB_073010	25.5271	11.7411	39.313	3.34833	1.74344	0.00181624	0.00620117	DS499599	245090	246571	1359	GO:0000272;GO:0004553;GO:0004553;GO:0005576;GO:0005576;GO:0005576;GO:0005975;GO:0005975;GO:0005975;GO:0008152;GO:0016162;GO:0016162;GO:0016162;GO:0016787;GO:0016798;GO:0030245;GO:0030245;GO:0030245;	K01225	cellobiohydrolase D
AFUB_027120	35.9447	23.6663	48.223	2.03762	1.02689	0.00191157	0.0065041	DS499595	2902481	2904632	1905	GO:0003824;GO:0003824;GO:0003824;GO:0008152;GO:0008152;	-	bifunctional fatty acid transporter/acyl-CoA synthetase (FAT1), putative
AFUB_061550	33.6794	21.7824	45.5763	2.09234	1.06512	0.00196987	0.00668937	DS499597	3538060	3539291	1188	GO:0003824;GO:0003824;GO:0003824;GO:0019346;GO:0030170;GO:0030170;GO:0030170;	-	transulfuration enzyme family protein, putative
AFUB_045580	8.26761	2.73297	13.8023	5.05028	2.33636	0.00221514	0.00744432	DS499596	3407032	3409002	1845	GO:0000981;GO:0000981;GO:0000981;GO:0005634;GO:0005634;GO:0005634;GO:0006355;GO:0006355;GO:0006357;GO:0008270;GO:0008270;GO:0008270;	-	C6 transcription factor, putative
AFUB_077600	33.4774	21.7462	45.2087	2.07893	1.05584	0.00225235	0.00755904	DS499599	1561350	1562586	1134	GO:0005515;	K14334	carboxy-cis,cis-muconate cyclase, putative
AFUB_094690	35.041	23.1624	46.9197	2.02569	1.01841	0.00228821	0.00766894	DS499602	516584	518151	1203	GO:0016020;GO:0016021;GO:0016021;GO:0016021;	-	integral membrane protein (Pth11), putative
AFUB_078950	8.243	2.8143	13.6717	4.85793	2.28034	0.00230516	0.00771524	DS499599	1958504	1958805	252	-	-	hypothetical protein
AFUB_090100	61.3444	39.5548	83.1341	2.10175	1.07159	0.00233831	0.00781819	DS499601	1032058	1032589	324	-	-	hypothetical protein
AFUB_013730	10.1282	4.06601	16.1903	3.98187	1.99345	0.00240744	0.00803298	DS499594	3861016	3861602	432	-	-	DUF614 domain protein
AFUB_101640	3.6501	0.301661	6.99853	23.2	4.53605	0.00242285	0.00807618	DS499604	333087	333918	702	GO:0016787;GO:0016787;GO:0016787;GO:0016787;	-	dienelactone hydrolase family protein
AFUB_086710	11.5795	5.0306	18.1284	3.60363	1.84945	0.00243725	0.00811592	DS499601	43626	44987	1362	GO:0009820;GO:0009820;GO:0009820;GO:0016740;GO:0016765;GO:0016765;GO:0016765;	-	dimethylallyl tryptophan synthase, putative
AFUB_079290	22.4474	13.13	31.7647	2.41924	1.27455	0.00246533	0.00819831	DS499599	2051671	2052237	567	GO:0016020;GO:0016021;GO:0016021;GO:0016021;	-	short-chain dehydrogenase/reductase family protein, putative
AFUB_018000	4.87313	0.321532	9.42474	29.312	4.87342	0.00247094	0.00821422	DS499595	200284	201529	1191	GO:0005576;GO:0005576;GO:0005576;GO:0005975;GO:0005975;GO:0016787;GO:0030248;GO:0030248;GO:0030248;GO:0046373;GO:0046373;GO:0046373;GO:0046556;GO:0046556;GO:0046556;	-	glycosyl hydrolase, putative
AFUB_075710	24.7812	14.9978	34.5645	2.30464	1.20454	0.0025631	0.0084919	DS499599	1053846	1060350	6408	GO:0003824;GO:0003824;GO:0003824;GO:0008152;GO:0008152;GO:0016874;GO:0031177;GO:0031177;GO:0031177;	-	nonribosomal peptide synthase GliP
AFUB_021190	15.3324	7.76889	22.896	2.94713	1.55931	0.00265446	0.00877388	DS499595	1118983	1120113	1071	-	-	conserved hypothetical protein
AFUB_098010	28.455	14.9654	41.9447	2.80277	1.48685	0.0027788	0.00914189	DS499602	1551558	1552919	1314	GO:0016787;GO:0016787;GO:0016787;	-	extracellular alpha-1,3-glucanase/mutanase, putative
AFUB_049880	23.1073	13.7588	32.4558	2.35891	1.23812	0.00278131	0.0091471	DS499597	277610	278621	960	GO:0005515;	-	conserved hypothetical protein
AFUB_096020	15.7471	8.09597	23.3983	2.89011	1.53113	0.00289031	0.00947391	DS499602	886660	887422	399	-	K08744	conserved hypothetical protein
AFUB_050130	16.4963	8.70645	24.2861	2.78943	1.47997	0.00291783	0.0095482	DS499597	340446	342101	1359	GO:0008299;GO:0008299;GO:0008299;GO:0016740;GO:0016740;GO:0016740;	-	geranylgeranyl pyrophosphate synthase, putative
AFUB_057270	31.1122	17.6656	44.5587	2.52235	1.33477	0.00296397	0.00968629	DS499597	2413265	2414946	1632	GO:0016491;GO:0016491;GO:0016491;GO:0055114;GO:0055114;	K13366	flavin containing polyamine oxidase, putative
AFUB_021250	33.5899	22.1527	45.0271	2.03258	1.02331	0.00301613	0.00983391	DS499595	1149427	1149576	150	-	-	conserved hypothetical protein
AFUB_085370	18.5664	10.2707	26.8621	2.61542	1.38704	0.00305307	0.00993459	DS499600	1661533	1662225	693	GO:0008080;GO:0008080;GO:0008080;GO:0016740;	-	GNAT family acetyltransferase, putative
AFUB_090520	14.6844	6.26428	23.1046	3.68831	1.88296	0.00329199	0.0106068	DS499601	1167461	1168518	900	GO:0008080;GO:0008080;GO:0008080;GO:0016740;	-	N-acetyltransferase, GNAT family, putative
AFUB_080930	22.8295	10.2436	35.4154	3.4573	1.78965	0.0034756	0.0111359	DS499600	345338	346551	1098	-	-	oxidoreductase, short chain dehydrogenase/reductase family
AFUB_041040	14.6917	7.49264	21.8908	2.92164	1.54678	0.00349072	0.0111776	DS499596	1979626	1981515	1890	GO:0016614;GO:0016614;GO:0016614;GO:0050660;GO:0050660;GO:0050660;GO:0055114;GO:0055114;	K00108	GMC oxidoreductase, putative
AFUB_026280	23.0824	14.0514	32.1134	2.28542	1.19246	0.00399754	0.0126319	DS499595	2661340	2662919	1017	GO:0000398;GO:0000398;GO:0003676;GO:0003676;GO:0003723;GO:0003723;GO:0003723;	-	conserved hypothetical protein
AFUB_041740	25.7447	16.1647	35.3247	2.1853	1.12783	0.00420072	0.013223	DS499596	2206047	2207927	1806	-	-	conserved hypothetical protein
AFUB_101710	10.0918	4.31707	15.8665	3.67529	1.87786	0.00445097	0.0139217	DS499604	349779	350700	876	-	-	conserved hypothetical protein
AFUB_035620	5.17294	1.23368	9.1122	7.38619	2.88483	0.00461211	0.0143345	DS499596	475166	476237	1020	GO:0016829;GO:0016829;GO:0016829;GO:0042597;GO:0042597;GO:0042597;	-	conserved hypothetical protein
AFUB_023850	24.4905	15.3789	33.602	2.18494	1.12759	0.00484991	0.015012	DS499595	1984953	1986196	1212	GO:0003824;GO:0003824;GO:0003824;GO:0030151;GO:0030151;GO:0030151;GO:0030170;GO:0030170;GO:0030170;	-	MOSC domain protein
AFUB_013440	27.13	17.5629	36.6971	2.08947	1.06314	0.0049714	0.0153446	DS499594	3798446	3799362	864	GO:0016491;GO:0016491;GO:0016491;GO:0055114;	-	short-chain oxidoreductase, putative
AFUB_048400	27.2867	15.6139	38.9594	2.49517	1.31914	0.00499263	0.015386	DS499596	4140403	4143283	2619	GO:0003677;GO:0006310;GO:0015074;	-	hypothetical protein
AFUB_000790	15.2317	8.18077	22.2826	2.72377	1.44561	0.00500376	0.0154155	DS499594	203952	204739	726	GO:0016020;GO:0016021;GO:0016021;GO:0016021;	K18387	integral membrane protein
AFUB_091690	20.0918	11.8947	28.2888	2.37826	1.24991	0.00500628	0.0154184	DS499601	1503987	1505737	1572	GO:0004553;GO:0004553;GO:0004553;GO:0005975;GO:0005975;GO:0005975;GO:0008152;GO:0016787;GO:0016798;	-	glycosyl hydrolase, putative
AFUB_091960	10.4859	4.66933	16.3024	3.49138	1.8038	0.00507036	0.0155865	DS499601	1573564	1574368	729	GO:0000272;GO:0000272;GO:0000272;GO:0005576;GO:0005576;GO:0005576;GO:0005576;GO:0005975;GO:0016829;GO:0030570;GO:0030570;GO:0030570;GO:0030570;GO:0071555;GO:0071555;GO:0071555;	K01728	pectate lyase, putative
AFUB_086700	10.4678	4.65847	16.2771	3.49409	1.80492	0.00508751	0.0156343	DS499601	37572	43144	5385	GO:0003824;GO:0003824;GO:0003824;GO:0008152;GO:0008152;GO:0016740;GO:0016740;GO:0016740;GO:0031177;GO:0031177;GO:0031177;	K15317	polyketide synthase, putative
AFUB_096360	17.857	10.0106	25.7034	2.56761	1.36043	0.00558042	0.0170004	DS499602	997313	998366	954	GO:0016020;GO:0016021;GO:0016021;GO:0016021;GO:0016021;	K07297	haemolysin-III family protein
AFUB_014540	21.8542	13.3848	30.3236	2.26553	1.17985	0.00568219	0.0172837	DS499594	4090695	4092627	1875	GO:0008080;GO:0008080;GO:0008080;	-	conserved hypothetical protein
AFUB_004080	16.7042	9.40913	23.9992	2.55063	1.35085	0.00575535	0.0174523	DS499594	1138255	1138671	255	-	-	hypothetical protein
AFUB_055710	29.8909	12.1077	47.674	3.9375	1.97728	0.00577763	0.0175037	DS499597	1971052	1972012	903	-	-	cell wall protein, putative
AFUB_042250	18.6415	10.9445	26.3386	2.40657	1.26698	0.005803	0.0175643	DS499596	2356196	2360653	4272	GO:0001172;GO:0003723;GO:0003723;GO:0003723;GO:0003968;GO:0003968;GO:0003968;GO:0003968;GO:0016740;GO:0016779;	K11699	RNA-directed RNA polymerase (Sad-1), putative
AFUB_064050	10.7916	5.0306	16.5527	3.2904	1.71826	0.00580933	0.0175726	DS499598	352269	355393	2562	-	-	conserved hypothetical protein
AFUB_099270	18.6139	10.8088	26.419	2.4442	1.28936	0.00581752	0.017592	DS499603	320145	321964	1422	GO:0005887;GO:0016020;GO:0016021;GO:0016021;GO:0016021;GO:0055085;GO:0055085;GO:0055085;	-	phthalate transporter, putative
AFUB_050080	9.44343	4.0191	14.8678	3.69928	1.88724	0.00592118	0.0178616	DS499597	329371	331264	1695	GO:0005887;GO:0016020;GO:0016021;GO:0016021;GO:0016021;GO:0055085;GO:0055085;GO:0055085;	-	MFS aflatoxin efflux pump, putative
AFUB_047830	12.4592	6.15961	18.7588	3.04545	1.60666	0.00612485	0.018397	DS499596	3979058	3980669	1377	-	-	hypothetical protein
AFUB_017610	5.00804	1.21565	8.80042	7.23924	2.85584	0.00616285	0.0184998	DS499595	112332	113836	1236	-	-	hypothetical protein
AFUB_086150	23.7644	14.998	32.5309	2.16901	1.11704	0.00620225	0.0185897	DS499600	1853611	1855600	1870	GO:0000981;GO:0000981;GO:0000981;GO:0005634;GO:0005634;GO:0005634;GO:0006355;GO:0006355;GO:0006357;GO:0008270;GO:0008270;GO:0008270;	-	C6 finger transcription factor, putative
AFUB_022260	7.03623	2.47822	11.5942	4.67846	2.22603	0.00627734	0.0187919	DS499595	1439119	1440075	957	-	-	conserved hypothetical protein
AFUB_102030	8.94432	3.80594	14.0827	3.70019	1.8876	0.00634022	0.0189571	DS499604	443488	445066	1464	GO:0016491;GO:0016491;GO:0016491;GO:0016491;GO:0016620;GO:0016620;GO:0055114;GO:0055114;GO:0055114;	-	aldehyde dehydrogenase, putative
AFUB_080680	6.55094	2.18742	10.9145	4.98966	2.31894	0.00640718	0.019134	DS499600	274368	275888	1467	GO:0004348;GO:0004348;GO:0004348;GO:0006665;GO:0006665;GO:0006665;GO:0008152;GO:0016787;GO:0016798;	K01201	beta-1,6-glucanase, putative
AFUB_054550	35.2657	19.1161	51.4153	2.68963	1.42741	0.00646995	0.0193094	DS499597	1633329	1634193	801	GO:0008168;GO:0008171;GO:0008171;GO:0008171;GO:0016740;GO:0032259;	K00545	O-methyltransferase, putative
AFUB_026980	11.9661	5.92103	18.0111	3.04188	1.60496	0.00669819	0.0198752	DS499595	2862639	2864135	1497	GO:0015171;GO:0016020;GO:0016020;GO:0016020;GO:0016021;GO:0016021;GO:0016021;GO:0022857;GO:0022857;GO:0055085;GO:0055085;	K16261	proline permease, putative
AFUB_079620	8.416	3.40492	13.4271	3.94343	1.97945	0.00680324	0.0201456	DS499599	2119996	2121813	1692	GO:0016491;GO:0016491;GO:0016614;GO:0016614;GO:0050660;GO:0050660;GO:0050660;GO:0055114;GO:0055114;GO:0071949;GO:0071949;	-	conserved hypothetical protein
AFUB_058470	25.4713	16.3056	34.637	2.12423	1.08694	0.00688076	0.0203507	DS499597	2679216	2683397	3504	GO:0004386;GO:0004386;GO:0004386;GO:0005524;GO:0005524;GO:0005524;	-	SNF2 family helicase, putative
AFUB_061410	23.7776	9.86781	37.6874	3.81922	1.93328	0.00708935	0.0209298	DS499597	3505509	3505889	381	-	-	DUF74 domain protein
AFUB_081100	7.94234	3.08154	12.8031	4.15479	2.05477	0.00717229	0.0211557	DS499600	399129	400275	900	GO:0006637;GO:0006637;GO:0006637;GO:0047617;GO:0047617;GO:0047617;	-	acyl-CoA thioesterase, putative
AFUB_057130	15.0356	1.53719	28.534	18.5625	4.21432	0.00741677	0.0218146	DS499597	2372447	2373028	480	GO:0005199;GO:0005199;GO:0005199;GO:0005576;GO:0005618;GO:0009277;GO:0009277;GO:0009277;	-	conidial hydrophobin Hyp1/RodA
AFUB_062010	30.465	19.1162	41.8137	2.18734	1.12918	0.00742008	0.0218146	DS499597	3635864	3637492	1431	GO:0003824;GO:0003824;GO:0003824;GO:0005992;GO:0005992;GO:0005992;	K00697	alpha,alpha-trehalose-phosphate synthase subunit, putative
AFUB_080790	4.36285	0.942878	7.78282	8.25432	3.04515	0.0075129	0.0220677	DS499600	302760	305085	2268	GO:0000981;GO:0000981;GO:0000981;GO:0003677;GO:0003677;GO:0003677;GO:0003677;GO:0005634;GO:0005634;GO:0005634;GO:0005634;GO:0006351;GO:0006351;GO:0006351;GO:0006355;GO:0006355;GO:0006357;GO:0008270;GO:0008270;GO:0008270;GO:0046872;	-	C6 transcription factor, putative
AFUB_084660	25.3843	16.5098	34.2588	2.07506	1.05315	0.00766149	0.0224506	DS499600	1446816	1448318	837	-	K01179	conserved hypothetical protein
AFUB_085080	18.3188	10.8361	25.8015	2.38107	1.25161	0.00797811	0.0232537	DS499600	1559326	1560079	684	-	-	HHE domain protein
AFUB_041570	23.2784	14.9347	31.6221	2.11736	1.08226	0.0083184	0.0241383	DS499596	2150917	2151854	891	GO:0016020;GO:0016021;GO:0016021;GO:0016021;	-	DUF1275 domain protein
AFUB_017880	34.2854	22.8302	45.7406	2.00351	1.00253	0.00837667	0.0242788	DS499595	170404	171782	1137	GO:0000272;GO:0005576;GO:0005576;GO:0005576;GO:0005975;GO:0016829;GO:0045490;GO:0045490;GO:0045490;GO:0047490;GO:0047490;GO:0047490;GO:0071555;GO:0071555;GO:0071555;	K01732	pectate lyase, putative
AFUB_006940	21.0175	13.1139	28.9211	2.20538	1.14103	0.00845477	0.0244547	DS499594	1955860	1958526	2547	GO:0003824;GO:0003824;GO:0004553;GO:0004553;GO:0004553;GO:0005975;GO:0005975;GO:0005975;GO:0008152;GO:0016787;GO:0016798;GO:0030246;GO:0030246;GO:0030246;	-	alpha-glucosidase, putative
AFUB_018030	8.27746	3.46453	13.0904	3.7784	1.91778	0.00848851	0.0245379	DS499595	210075	213888	3498	GO:0005515;GO:0032126;GO:0070941;	-	NACHT domain protein
AFUB_095010	5.83418	1.86958	9.79877	5.24117	2.38989	0.00854753	0.0246795	DS499602	604867	605264	345	-	-	conserved hypothetical protein
AFUB_013170	16.6706	7.70396	25.6372	3.3278	1.73457	0.00889453	0.0255241	DS499594	3704892	3705578	687	-	-	conserved hypothetical protein
AFUB_046920	12.933	6.76293	19.103	2.82467	1.49808	0.00895824	0.0256695	DS499596	3741340	3743238	1830	GO:0016020;GO:0016021;GO:0016021;GO:0016021;	-	conserved hypothetical protein
AFUB_090780	7.76419	3.07437	12.454	4.05091	2.01825	0.00907641	0.025993	DS499601	1227138	1229744	2607	-	-	conserved hypothetical protein
AFUB_057800	12.21	2.77803	21.6421	7.79043	2.9617	0.00921883	0.0263395	DS499597	2517323	2518474	1152	GO:0016020;GO:0016021;GO:0016021;GO:0016021;	-	hypothetical protein
AFUB_059530	13.4741	5.89747	21.0507	3.56944	1.8357	0.00945896	0.0269474	DS499597	2995619	2997473	1800	-	-	conserved hypothetical protein
AFUB_071310	9.91649	4.67118	15.1618	3.24582	1.69858	0.00961806	0.0273373	DS499598	2335131	2335913	732	-	-	conserved hypothetical protein
AFUB_019550	6.72431	2.46019	10.9884	4.46648	2.15914	0.0102137	0.0288222	DS499595	614015	616270	2256	-	-	conserved hypothetical protein
AFUB_017730	6.72257	2.53067	10.9145	4.31288	2.10865	0.0102183	0.028827	DS499595	135958	136458	501	-	-	hypothetical protein
AFUB_057320	22.6228	14.5914	30.6543	2.10084	1.07097	0.0105584	0.0296418	DS499597	2426091	2428310	1800	GO:0005887;GO:0016020;GO:0016021;GO:0016021;GO:0016021;GO:0055085;GO:0055085;GO:0055085;	K08157	MFS multidrug transporter, putative
AFUB_045180	6.20437	2.14952	10.2592	4.77279	2.25483	0.0106907	0.0299407	DS499596	3292991	3293495	453	GO:0004525;GO:0004525;GO:0004525;GO:0006396;GO:0006396;GO:0006396;GO:0090501;GO:0090502;	K03685	RNAse III, putative
AFUB_078150	15.7351	9.1382	22.332	2.44381	1.28913	0.0107419	0.0300457	DS499599	1743183	1743857	675	GO:0003677;GO:0003700;GO:0003700;GO:0003700;GO:0006355;GO:0006355;	K04450	bZIP transcription factor (Atf7), putative
AFUB_075820	11.0996	5.6159	16.5832	2.95291	1.56214	0.0108901	0.0304072	DS499599	1094545	1097022	2364	GO:0008299;GO:0008299;GO:0008299;	-	geranylgeranyl diphosphate synthase, putative
AFUB_062130	19.1882	11.9634	26.413	2.20782	1.14262	0.0108928	0.0304072	DS499597	3659901	3660671	708	GO:0005506;GO:0005506;GO:0005506;GO:0005506;GO:0016491;GO:0016702;GO:0016702;GO:0016702;GO:0017172;GO:0042412;GO:0046872;GO:0051213;GO:0055114;GO:0055114;GO:0055114;	K00456	cysteine dioxygenase, putative
AFUB_090720	5.21559	1.54435	8.88682	5.7544	2.52467	0.0110106	0.0306754	DS499601	1214462	1216195	1350	GO:0004553;GO:0004553;GO:0004553;GO:0005975;GO:0005975;GO:0005975;GO:0008152;GO:0016787;GO:0016798;	K01183	class III chitinase, putative
AFUB_076860	11.8528	6.11802	17.5876	2.87473	1.52342	0.0113639	0.0314989	DS499599	1359582	1360640	906	GO:0016491;GO:0016491;GO:0016491;GO:0055114;	-	short chain dehydrogenase/reductase family
AFUB_009590	19.9148	9.9094	29.9202	3.01937	1.59425	0.0114001	0.0315902	DS499594	2692922	2693807	795	-	-	conserved hypothetical protein
AFUB_061280	12.3015	6.51719	18.0858	2.77509	1.47254	0.0118173	0.0326453	DS499597	3475269	3476486	1218	GO:0016627;GO:0016627;GO:0016627;GO:0055114;GO:0055114;	-	conserved hypothetical protein
AFUB_090670	12.2978	6.55324	18.0424	2.75321	1.46111	0.0118227	0.032651	DS499601	1204452	1206134	1626	GO:0003824;GO:0003824;GO:0016787;GO:0016787;GO:0016787;	-	glucuronyl hydrolase, putative
AFUB_070280	10.6006	5.25463	15.9465	3.03475	1.60158	0.0119626	0.0330095	DS499598	2064768	2066006	1137	GO:0004553;GO:0004553;GO:0004553;GO:0005975;GO:0005975;GO:0005975;GO:0016020;GO:0016021;GO:0016021;GO:0016021;	-	endo-1,3(4)-beta-glucanase, putative
AFUB_039720	3.48656	0.643064	6.33006	9.84359	3.29919	0.0124556	0.0341592	DS499596	1658944	1659822	879	GO:0016787;GO:0016787;GO:0016787;	-	alpha/beta fold family hydrolase, putative
AFUB_038090	14.6313	8.4011	20.8615	2.48319	1.31219	0.0130013	0.0354091	DS499596	1183747	1184808	1017	-	-	hypothetical protein
AFUB_086190	6.54772	2.49994	10.5955	4.23831	2.08349	0.0130486	0.0355181	DS499600	1860418	1861343	879	-	-	DltD N-terminal domain protein
AFUB_005950	20.4824	13.0489	27.9159	2.13932	1.09716	0.0131109	0.0356386	DS499594	1683596	1683799	204	-	-	hypothetical protein
AFUB_034350	6.52721	2.48908	10.5653	4.24468	2.08566	0.0131158	0.0356419	DS499596	126517	127849	1200	GO:0016829;GO:0016829;GO:0016829;	-	pectate lyase, putative
AFUB_080830	10.9332	5.58332	16.2832	2.91639	1.54418	0.0131997	0.0358295	DS499600	318578	320483	1560	-	-	hypothetical protein
AFUB_101790	7.92452	3.47539	12.3736	3.56036	1.83202	0.0133373	0.036164	DS499604	375731	377173	1377	GO:0005524;GO:0005524;GO:0005524;GO:0006040;GO:0006040;GO:0006040;GO:0009254;GO:0009254;GO:0009254;GO:0016773;GO:0016773;GO:0016773;	-	UPF0075 family protein
AFUB_080750	23.482	15.5001	31.4638	2.02991	1.02142	0.013527	0.0366683	DS499600	294286	295077	792	-	-	conserved hypothetical protein
AFUB_013130	6.05191	2.13866	9.96516	4.65953	2.22018	0.0136745	0.0370171	DS499594	3695498	3695965	339	-	-	hypothetical protein
AFUB_028460	6.01571	2.18926	9.84216	4.49565	2.16853	0.0138087	0.0373394	DS499595	3269109	3270736	1572	GO:0008152;GO:0008152;GO:0016020;GO:0016021;GO:0016021;GO:0016021;GO:0016740;GO:0016758;GO:0016758;GO:0016758;	-	UDP-glucoronosyl and UDP-glucosyl transferase family protein, putative
AFUB_064910	12.9146	7.04472	18.7845	2.66646	1.41493	0.0139408	0.0376757	DS499598	591236	592618	1383	GO:0006520;GO:0006520;GO:0006520;GO:0030170;GO:0030170;GO:0030170;	K17989	L-serine dehydratase, putative
AFUB_046610	16.1283	9.62414	22.6325	2.35164	1.23366	0.0140716	0.0379979	DS499596	3672655	3673947	1200	GO:0003824;GO:0003824;GO:0005506;GO:0005506;GO:0006725;GO:0006725;GO:0006725;GO:0008199;GO:0008199;GO:0008199;GO:0016702;GO:0016702;GO:0016702;GO:0051213;GO:0055114;GO:0055114;	-	GPI anchored dioxygenase, putative
AFUB_017710	14.076	7.98922	20.1629	2.52376	1.33557	0.0144836	0.0389609	DS499595	133322	134904	1449	GO:0016020;GO:0016021;GO:0016021;GO:0016021;	-	arabinosidase, putative
AFUB_010730	10.4098	5.35214	15.4675	2.88998	1.53106	0.0145845	0.0391894	DS499594	3047584	3048467	843	GO:0008168;GO:0008168;GO:0008168;GO:0008168;GO:0016740;GO:0032259;	-	methyltransferase, putative
AFUB_094010	15.2401	9.01897	21.4613	2.37957	1.2507	0.0147987	0.0396565	DS499602	340955	342267	1083	GO:0016020;GO:0016021;GO:0016021;GO:0016021;	-	integral membrane protein
AFUB_010770	17.0538	9.69255	24.4151	2.51896	1.33283	0.0150967	0.0403453	DS499594	3056340	3058006	1551	GO:0003824;GO:0003824;GO:0016787;GO:0016787;GO:0016787;	-	glycosyl hydrolase family 88, putative
AFUB_100780	3.9805	0.632205	7.3288	11.5924	3.53511	0.0151637	0.0404915	DS499604	71968	74233	1680	GO:0015171;GO:0016020;GO:0016020;GO:0016020;GO:0016021;GO:0016021;GO:0016021;GO:0022857;GO:0022857;GO:0055085;GO:0055085;	K16261	amino acid transporter, putative
AFUB_018050	23.9626	12.4997	35.4254	2.83411	1.50289	0.0152486	0.0406484	DS499595	214313	214879	567	-	-	hypothetical protein
AFUB_009560	9.74261	2.8016	16.6836	5.95504	2.57411	0.01533	0.0408136	DS499594	2687095	2687829	735	-	-	conserved hypothetical protein
AFUB_092150	6.92293	2.8016	11.0443	3.94213	1.97898	0.0154094	0.0409807	DS499601	1606820	1608705	1779	GO:0016491;GO:0016491;GO:0016614;GO:0016614;GO:0050660;GO:0050660;GO:0050660;GO:0055114;GO:0055114;GO:0071949;GO:0071949;	-	FAD/FMN-containing isoamyl alcohol oxidase MreA- like, putative
AFUB_035910	6.86227	2.77271	10.9518	3.94986	1.9818	0.0156208	0.0414645	DS499596	535999	536553	555	-	-	hypothetical protein
AFUB_083960	13.6304	7.80864	19.4522	2.49111	1.31679	0.0159689	0.0422857	DS499600	1239076	1240655	1419	GO:0004650;GO:0004650;GO:0004650;GO:0004650;GO:0005576;GO:0005576;GO:0005975;GO:0005975;GO:0008152;GO:0016787;GO:0016798;GO:0045490;GO:0045490;GO:0047911;GO:0047911;GO:0071555;GO:0071555;	K01213	extracellular exo-polygalacturonase, putative
AFUB_053820	12.7585	7.17459	18.3425	2.55659	1.35422	0.0165896	0.0437645	DS499597	1415699	1417741	1479	GO:0005887;GO:0016020;GO:0016021;GO:0016021;GO:0016021;GO:0055085;GO:0055085;GO:0055085;	-	MFS transporter, putative
AFUB_000830	21.2571	14.0604	28.4538	2.02368	1.01698	0.0170283	0.0448017	DS499594	217827	219681	1799	GO:0003824;GO:0003824;GO:0003824;GO:0008152;GO:0008152;	-	adenylate-forming enzyme, putative
AFUB_030030	8.56428	3.98837	13.1402	3.29463	1.72012	0.0173998	0.045657	DS499595	3744105	3745904	1743	GO:0016702;GO:0016702;GO:0016702;GO:0046872;GO:0046872;GO:0046872;GO:0051213;GO:0055114;GO:0055114;	K17842	dioxygenase, putative
AFUB_033070	8.53219	4.00455	13.0598	3.26125	1.70543	0.0174947	0.0458817	DS499595	4605186	4606319	1134	GO:0003854;GO:0003854;GO:0003854;GO:0006694;GO:0006694;GO:0006694;GO:0016616;GO:0016616;GO:0055114;GO:0055114;	K07748	C-3 sterol dehydrogenase/C-4 decarboxylase family protein
AFUB_077690	11.0299	5.84339	16.2164	2.77517	1.47257	0.0175707	0.0460563	DS499599	1582190	1585506	1536	-	-	hypothetical protein
AFUB_092440	7.18882	3.13214	11.2455	3.59035	1.84413	0.018248	0.0475028	DS499601	1675818	1677723	1026	GO:0004601;GO:0004601;GO:0004601;GO:0004601;GO:0020037;GO:0020037;GO:0020037;GO:0055114;GO:0055114;GO:0098869;	-	Dyp-type peroxidase family protein
AFUB_092370	12.4996	3.70473	21.2945	5.74793	2.52304	0.0184057	0.0478524	DS499601	1654044	1655887	1602	GO:0005887;GO:0016020;GO:0016021;GO:0016021;GO:0016021;GO:0055085;GO:0055085;GO:0055085;	-	putative allantoate permease of the major facilitator superfamily
AFUB_000140	22.4178	14.2734	30.5622	2.1412	1.09842	0.0196032	0.0503921	DS499594	33460	34173	714	-	-	2-haloalkanoic acid dehalogenase, putative
AFUB_044950	9.69995	4.9673	14.4326	2.90552	1.5388	0.0196296	0.0504322	DS499596	3229027	3231822	2298	GO:0016491;GO:0016491;GO:0016614;GO:0016614;GO:0050660;GO:0050660;GO:0050660;GO:0055114;GO:0055114;GO:0071949;GO:0071949;	-	hypothetical protein
AFUB_087760	2.6404	0.310673	4.97013	15.9979	3.99981	0.0196723	0.0505125	DS499601	313022	314986	1764	GO:0016787;GO:0016787;GO:0016787;	K01046	extracellular lipase, putative
AFUB_050120	12.6133	7.20184	18.0247	2.50279	1.32354	0.0196818	0.0505136	DS499597	337602	338433	729	-	-	oxidoreductase, short chain dehydrogenase/reductase family
AFUB_057790	15.8684	9.28274	22.454	2.4189	1.27435	0.019708	0.0505677	DS499597	2515450	2516343	837	-	-	conserved hypothetical protein
AFUB_035550	2.62814	0.310673	4.94561	15.919	3.99268	0.0198134	0.050785	DS499596	458792	459672	759	-	-	extracellular serine-rich protein, putative
AFUB_045560	2.62363	0.301661	4.94561	16.3946	4.03515	0.0198656	0.0508924	DS499596	3403289	3405073	1734	GO:0005887;GO:0016020;GO:0016021;GO:0016021;GO:0016021;GO:0055085;GO:0055085;GO:0055085;	-	MFS transporter, putative
AFUB_101550	11.147	4.449	17.8451	4.01103	2.00397	0.0200025	0.0512163	DS499604	304362	305123	762	-	-	short chain dehydrogenase, putative
AFUB_039680	14.1226	8.37591	19.8692	2.37219	1.24622	0.0213405	0.0540517	DS499596	1654717	1655400	684	GO:0016491;GO:0016491;GO:0016491;GO:0055114;	K00069	15-hydroxyprostaglandin dehydrogenase (NAD(+))
AFUB_085830	15.18	9.26102	21.099	2.27826	1.18793	0.0215894	0.0545415	DS499600	1773075	1774568	1494	GO:0004497;GO:0004497;GO:0004497;GO:0005506;GO:0005506;GO:0005506;GO:0016491;GO:0016705;GO:0016705;GO:0016705;GO:0020037;GO:0020037;GO:0020037;GO:0046872;GO:0055114;GO:0055114;GO:0055114;	-	cytochrome P450, putative
AFUB_101230	9.19934	4.62774	13.7709	2.97574	1.57325	0.0216648	0.0546479	DS499604	210291	211762	1347	GO:0005215;GO:0015267;GO:0015267;GO:0016020;GO:0016020;GO:0016020;GO:0016021;GO:0016021;GO:0016021;GO:0055085;GO:0055085;	K03441	aquaglyceroporin, putative
AFUB_076360	4.90417	1.23368	8.57467	6.95048	2.79711	0.0223605	0.0561293	DS499599	1235264	1236058	750	-	-	conserved hypothetical protein
AFUB_092270	11.2361	6.29317	16.179	2.57089	1.36227	0.0226861	0.0568597	DS499601	1632639	1634796	1800	GO:0004497;GO:0004497;GO:0004497;GO:0055114;	-	flavin-containing monooxygenase, putative
AFUB_030100	7.02605	3.09425	10.9579	3.54137	1.82431	0.0227585	0.0569976	DS499595	3759968	3761585	1422	GO:0016491;GO:0016491;GO:0016614;GO:0016614;GO:0050660;GO:0050660;GO:0050660;GO:0055114;GO:0055114;GO:0071949;GO:0071949;	-	oxidoreductase, FAD-binding, putative
AFUB_081540	3.14808	0.621346	5.67481	9.13309	3.1911	0.0235087	0.0585485	DS499600	510827	512479	1419	GO:0004672;GO:0004672;GO:0004672;GO:0005524;GO:0005524;GO:0005524;GO:0006468;GO:0006468;GO:0016301;GO:0016310;	-	protein kinase, putative
AFUB_034290	5.21166	1.89846	8.52486	4.4904	2.16684	0.0236206	0.0587975	DS499596	114926	115696	567	-	-	hypothetical protein
AFUB_002760	18.5851	12.1546	25.0157	2.05812	1.04133	0.0237275	0.0590339	DS499594	765687	766824	876	GO:0003824;GO:0003824;GO:0008152;GO:0008152;GO:0016787;GO:0016787;GO:0016787;	-	fumarylacetoacetate hydrolase family protein
AFUB_087470	9.53008	5.01443	14.0457	2.80106	1.48598	0.0237988	0.0591514	DS499601	229239	230252	492	GO:0004601;GO:0016020;GO:0016021;GO:0016021;GO:0016021;	-	hypothetical protein
AFUB_020260	11.0195	5.58517	16.4538	2.94599	1.55875	0.0240965	0.0597856	DS499595	831825	832145	186	-	-	conserved hypothetical protein
AFUB_099240	18.8898	12.4077	25.372	2.04486	1.032	0.0246681	0.0610191	DS499603	310421	312553	1587	GO:0000272;GO:0000272;GO:0000272;GO:0003824;GO:0003824;GO:0005576;GO:0005576;GO:0005576;GO:0005975;GO:0005975;GO:0005975;GO:0016829;GO:0016837;GO:0016837;GO:0030246;GO:0030246;GO:0030246;GO:0071555;GO:0071555;GO:0071555;GO:0102210;GO:0102210;GO:0102210;	K18195	rhamnogalacturonase B, putative
AFUB_057740	13.6855	7.78345	19.5876	2.51657	1.33146	0.0250723	0.061848	DS499597	2507564	2508324	705	GO:0005887;GO:0016020;GO:0016021;GO:0016021;GO:0016021;GO:0055085;GO:0055085;GO:0055085;	-	MFS multidrug transporter, putative
AFUB_079710	4.14026	1.22651	7.054	5.75126	2.52388	0.025601	0.0629363	DS499599	2143371	2150256	6330	GO:0003824;GO:0003824;GO:0004312;GO:0004312;GO:0004312;GO:0005835;GO:0005835;GO:0005835;GO:0006633;GO:0006633;GO:0006633;GO:0009058;GO:0009058;GO:0016740;GO:0016740;GO:0016740;GO:0016788;GO:0016788;GO:0016788;GO:0055114;GO:0055114;GO:0055114;	-	polyketide synthase, putative
AFUB_046300	11.8547	6.80799	16.9014	2.48259	1.31184	0.0261952	0.0641994	DS499596	3602036	3603028	993	-	-	short-chain dehydrogenase/reductase, putative
AFUB_060420	9.06115	4.6892	13.4331	2.86469	1.51838	0.0262199	0.0642441	DS499597	3253856	3255456	1467	-	-	hypothetical protein
AFUB_046660	11.2837	4.31891	18.2485	4.22526	2.07904	0.0262514	0.0642811	DS499596	3680283	3681795	1155	GO:0004888;GO:0004888;GO:0004888;GO:0007166;GO:0007166;GO:0007166;GO:0016020;GO:0016021;GO:0016021;GO:0016021;GO:0016021;	-	G protein coupled receptor family protein
AFUB_048780	15.4102	9.64032	21.1801	2.19703	1.13556	0.0263064	0.0643758	DS499597	18149	19248	1065	GO:0000166;GO:0005524;GO:0005524;GO:0005524;GO:0005524;GO:0046872;GO:0046872;GO:0046872;	-	conserved hypothetical protein
AFUB_061860	14.2274	8.37754	20.0772	2.39656	1.26096	0.0271034	0.066178	DS499597	3606732	3607290	390	GO:0016020;GO:0016021;GO:0016021;GO:0016021;	-	hypothetical protein
AFUB_086170	8.40668	2.1657	14.6477	6.76348	2.75776	0.0278318	0.0676877	DS499600	1858843	1859330	435	-	-	conserved hypothetical protein
AFUB_007540	14.5777	8.98086	20.1746	2.2464	1.16761	0.0278793	0.0677458	DS499594	2114419	2115232	660	GO:0005515;	-	ankyrin repeat protein
AFUB_049590	2.45056	0.310673	4.59044	14.7758	3.88516	0.0281072	0.0682394	DS499597	209351	209452	102	-	-	conserved hypothetical protein
AFUB_068100	5.50197	2.14767	8.85627	4.12365	2.04392	0.0287988	0.0696436	DS499598	1440619	1442437	1725	GO:0005887;GO:0016020;GO:0016021;GO:0016021;GO:0016021;GO:0055085;GO:0055085;GO:0055085;	-	MFS transporter, putative
AFUB_035650	14.9252	9.27003	20.5803	2.22009	1.15062	0.0292051	0.0705395	DS499596	481688	482932	1245	GO:0005737;GO:0005737;GO:0008677;GO:0008677;GO:0008677;GO:0015940;GO:0015940;GO:0015940;GO:0016491;GO:0016491;GO:0055114;GO:0055114;	K00077	2-dehydropantoate 2-reductase, putative
AFUB_076480	7.64828	3.72645	11.5701	3.10486	1.63453	0.0292712	0.0706644	DS499599	1273505	1275024	1464	GO:0003824;GO:0003824;GO:0005975;GO:0005975;GO:0005975;GO:0008061;GO:0008061;GO:0008061;GO:0008061;GO:0016810;GO:0016810;GO:0016810;	K01452	chitin deacetylase, putative
AFUB_084590	4.97631	1.85687	8.09574	4.35988	2.12429	0.0308737	0.0740247	DS499600	1424462	1426774	2133	GO:0016020;GO:0016021;GO:0016021;GO:0016021;GO:0016740;GO:0016740;GO:0016740;	-	glycosyltransferase, putative
AFUB_101860	7.16181	3.44651	10.8771	3.15598	1.65809	0.0321511	0.0766021	DS499604	394971	396071	996	GO:0016311;GO:0016791;GO:0016791;GO:0016791;	K01101	4-nitrophenylphosphatase, putative
AFUB_085710	17.1171	11.2461	22.988	2.04408	1.03145	0.0322924	0.0768828	DS499600	1744307	1745149	843	GO:0003824;GO:0003824;GO:0003824;GO:0050662;GO:0050662;GO:0050662;	-	UDP-galactose 4-epimerase, putative
AFUB_035480	2.96607	0.643064	5.28908	8.22481	3.03998	0.0323347	0.0769464	DS499596	443585	443881	297	GO:0003934;GO:0003934;GO:0003934;GO:0005737;GO:0005737;GO:0016787;GO:0046654;GO:0046654;GO:0046654;	K01495	GTP cyclohydrolase I, putative
AFUB_031370	4.48139	1.56607	7.39671	4.7231	2.23973	0.0324539	0.0771917	DS499595	4126632	4127804	1104	-	-	hypothetical protein
AFUB_016610	7.43852	2.80876	12.0683	4.29665	2.10321	0.0327217	0.0776607	DS499594	4718492	4719807	1137	GO:0004650;GO:0004650;GO:0004650;GO:0004650;GO:0005576;GO:0005576;GO:0005576;GO:0005975;GO:0005975;GO:0008152;GO:0016787;GO:0016798;GO:0045490;GO:0045490;GO:0045490;GO:0071555;GO:0071555;GO:0071555;	K01184	extracellular polygalacturonase, putative
AFUB_049940	2.93677	0.603321	5.27021	8.73534	3.12686	0.0327649	0.0776883	DS499597	302836	304216	1206	GO:0032126;GO:0070941;	-	NACHT domain protein
AFUB_064570	12.0124	7.19098	16.8339	2.34097	1.22711	0.0329696	0.0780985	DS499598	491408	492690	1119	-	-	conserved hypothetical protein
AFUB_035600	3.98157	1.21565	6.74749	5.5505	2.47262	0.0335408	0.0793178	DS499596	468727	470522	1656	-	-	conserved hypothetical protein
AFUB_050150	3.49056	0.944725	6.03639	6.38958	2.67572	0.0335553	0.0793332	DS499597	344452	344658	207	-	-	hypothetical protein
AFUB_085200	3.48211	0.933866	6.03036	6.45742	2.69096	0.0336612	0.0794996	DS499600	1598394	1599941	1302	GO:0004553;GO:0004553;GO:0004553;GO:0005975;GO:0005975;GO:0005975;GO:0008061;GO:0008061;GO:0008061;GO:0008152;GO:0016787;GO:0016798;	K01183	class V chitinase ChiB1
AFUB_017580	3.96768	1.2554	6.67996	5.32099	2.41169	0.0336922	0.079523	DS499595	106873	107845	918	-	-	conserved hypothetical protein
AFUB_046700	3.11272	0.643064	5.58237	8.68089	3.11784	0.0337302	0.0795791	DS499596	3688155	3690070	1653	GO:0005215;GO:0016020;GO:0016020;GO:0016020;GO:0016021;GO:0016021;GO:0016021;GO:0016021;GO:0022857;GO:0022857;GO:0022891;GO:0055085;GO:0055085;	K08141	MFS alpha-glucoside transporter, putative
AFUB_087770	3.45541	0.904982	6.00584	6.63642	2.7304	0.0339998	0.0800761	DS499601	315622	317619	1554	GO:0005887;GO:0016020;GO:0016021;GO:0016021;GO:0016021;GO:0055085;GO:0055085;GO:0055085;	-	MFS transporter, putative
AFUB_085280	14.9178	7.72383	22.1117	2.86279	1.51742	0.0345497	0.0812351	DS499600	1628424	1629131	708	-	-	hypothetical protein
AFUB_084510	11.1883	6.55346	15.8231	2.41446	1.2717	0.0345676	0.0812578	DS499600	1401379	1403856	2421	GO:0000272;GO:0004553;GO:0004553;GO:0005975;GO:0005975;GO:0005975;GO:0008152;GO:0008422;GO:0008422;GO:0008422;GO:0016787;GO:0016798;GO:0030245;GO:0030245;GO:0030245;GO:0102483;GO:0102483;GO:0102483;	K05349	beta-glucosidase, putative
AFUB_032620	10.9906	5.64294	16.3382	2.89534	1.53373	0.0350786	0.0822625	DS499595	4477947	4478832	768	GO:0016020;GO:0016021;GO:0016021;GO:0016021;	K14347	conserved hypothetical protein
AFUB_018360	6.55646	2.79258	10.3203	3.69562	1.88582	0.035163	0.0824408	DS499595	297040	298151	1053	GO:0016491;GO:0016616;GO:0016616;GO:0016616;GO:0051287;GO:0051287;GO:0051287;GO:0055114;GO:0055114;GO:0055114;	-	D-mandelate dehydrogenase, putative
AFUB_102040	13.8996	8.654	19.1453	2.2123	1.14555	0.0362051	0.0845617	DS499604	448476	449044	498	-	-	hypothetical protein
AFUB_007870	5.34572	2.19111	8.50034	3.87946	1.95586	0.0364314	0.0849692	DS499594	2201557	2203263	1581	GO:0006511;GO:0006511;GO:0006511;GO:0016579;GO:0016579;GO:0016579;GO:0036459;GO:0036459;GO:0036459;	-	hypothetical protein
AFUB_051200	6.59344	2.48007	10.7068	4.31715	2.11008	0.037093	0.0861855	DS499597	630804	633139	2286	GO:0016491;GO:0016491;GO:0016491;GO:0055114;GO:0055114;	-	pyoverdine/dityrosine biosynthesis protein, putative
AFUB_025240	9.51626	5.29252	13.74	2.59611	1.37635	0.0375123	0.0869952	DS499595	2381057	2381604	252	GO:0016614;GO:0016614;GO:0016614;GO:0055114;GO:0055114;	K00108	choline dehydrogenase family protein
AFUB_087610	14.2354	9.02429	19.4465	2.15491	1.10763	0.0378576	0.0876308	DS499601	275800	279355	3234	GO:0000166;GO:0000166;GO:0000166;GO:0005388;GO:0005388;GO:0005388;GO:0005388;GO:0005524;GO:0005524;GO:0005524;GO:0005524;GO:0006811;GO:0006816;GO:0016020;GO:0016020;GO:0016020;GO:0016021;GO:0016021;GO:0016021;GO:0016021;GO:0070588;GO:0070588;	K01537	calcium transporting ATPase (Pmc1), putative
AFUB_070830	6.15976	2.80876	9.51076	3.3861	1.75962	0.0387845	0.0895868	DS499598	2194877	2196114	1107	GO:0004650;GO:0004650;GO:0004650;GO:0004650;GO:0005576;GO:0005576;GO:0005576;GO:0005975;GO:0005975;GO:0008152;GO:0016787;GO:0016798;GO:0045490;GO:0045490;GO:0045490;GO:0071555;GO:0071555;GO:0071555;	K01213	extracellular polygalacturonase, putative
AFUB_054410	7.02401	3.39591	10.6521	3.13675	1.64927	0.0394007	0.0908395	DS499597	1590340	1592220	1881	-	-	hypothetical protein
AFUB_077790	2.28726	0.321532	4.25299	13.2273	3.72544	0.0394457	0.0909007	DS499599	1621307	1622738	1056	GO:0004672;GO:0004672;GO:0004672;GO:0005524;GO:0005524;GO:0005524;GO:0006468;GO:0006468;GO:0016301;GO:0016310;	-	protein kinase, putative
AFUB_017220	3.10488	0.621346	5.58841	8.99403	3.16897	0.0395465	0.0910689	DS499595	13784	15996	2016	GO:0004497;GO:0004497;GO:0004497;GO:0055114;GO:0071949;GO:0071949;GO:0071949;	K03380	FAD monooxygenase, putative
AFUB_101850	6.99919	3.42664	10.5718	3.08517	1.62535	0.0395577	0.0910734	DS499604	392354	394267	1809	GO:0016491;GO:0016491;GO:0016491;GO:0055114;GO:0055114;	-	conserved hypothetical protein
AFUB_075910	9.00445	4.98	13.0289	2.61624	1.3875	0.041839	0.0954546	DS499599	1119856	1120524	579	-	-	hypothetical protein
AFUB_041270	4.30781	1.55521	7.06041	4.53984	2.18264	0.0420131	0.0957613	DS499596	2073114	2073770	615	-	-	conserved hypothetical protein
AFUB_082810	17.1419	8.99725	25.2866	2.81047	1.49081	0.0420415	0.0957613	DS499600	860950	863039	1626	GO:0005887;GO:0016020;GO:0016021;GO:0016021;GO:0016021;GO:0055085;GO:0055085;GO:0055085;	-	MFS transporter, putative
AFUB_018820	3897.46	2089.78	5705.14	2.73001	1.44891	0.0427294	0.0970809	DS499595	420028	421726	1461	GO:0004177;GO:0004177;GO:0004177;GO:0004177;GO:0005737;GO:0005737;GO:0005737;GO:0006508;GO:0006508;GO:0006508;GO:0008233;GO:0008235;GO:0008235;GO:0008235;GO:0016787;GO:0046872;GO:0046872;GO:0046872;GO:0070006;GO:0070084;	K01265	methionine aminopeptidase, type II, putative
AFUB_054290	2.81985	0.632205	5.00749	7.92066	2.98562	0.0436288	0.0987594	DS499597	1558883	1560414	1257	GO:0004672;GO:0004672;GO:0004672;GO:0005524;GO:0005524;GO:0005524;GO:0006468;GO:0006468;GO:0016301;GO:0016310;	K08282	protein kinase, putative
AFUB_041860	2.80056	0.643064	4.95806	7.71005	2.94674	0.0439904	0.0993266	DS499596	2237931	2240113	1764	GO:0000166;GO:0003676;GO:0003676;GO:0003676;GO:0004386;GO:0004386;GO:0004386;GO:0005524;GO:0005524;GO:0005524;GO:0005524;GO:0016787;	K11594	DEAD/DEAH box RNA helicase, putative
AFUB_078140	4.84191	1.23368	8.45014	6.84954	2.77601	0.0445516	0.100463	DS499599	1741062	1741313	252	-	-	hypothetical protein
AFUB_044690	2.77102	0.621346	4.9207	7.91942	2.98539	0.0445549	0.100463	DS499596	3163283	3165949	2430	GO:0016020;GO:0016021;GO:0016021;GO:0016021;GO:0016491;GO:0016491;GO:0016491;GO:0031177;GO:0031177;GO:0031177;GO:0055114;	-	PKS-like enzyme, putative
AFUB_099490	3.30059	0.932019	5.66916	6.08266	2.6047	0.0450454	0.101369	DS499603	367111	368683	1365	GO:0005576;GO:0005576;GO:0005576;GO:0005975;GO:0005975;GO:0005975;GO:0006508;GO:0006508;GO:0008236;GO:0008236;GO:0008236;GO:0016020;GO:0016021;GO:0016021;GO:0016021;GO:0030248;GO:0030248;GO:0030248;	-	polyhydroxybutyrate depolymerase, putative
AFUB_080960	12.8391	8.0218	17.6563	2.20104	1.13819	0.0451172	0.101452	DS499600	351552	352136	585	GO:0008703;GO:0008703;GO:0008703;GO:0009231;GO:0009231;GO:0009231;GO:0055114;GO:0055114;	-	dihydrofolate reductase family protein
AFUB_049890	14.4258	9.38741	19.4642	2.07344	1.05203	0.045703	0.102605	DS499597	279585	280230	558	GO:0032981;GO:0032981;	-	conserved hypothetical protein
AFUB_075240	13.5401	6.77726	20.303	2.99575	1.58292	0.0457767	0.102724	DS499599	867920	871344	3276	-	-	hypothetical protein
AFUB_087830	3.50974	0.964597	6.05488	6.27711	2.6501	0.0458407	0.10282	DS499601	328654	329277	624	-	-	hypothetical protein
AFUB_041580	8.56043	4.75967	12.3612	2.59707	1.37688	0.0463232	0.103737	DS499596	2154184	2156183	1572	GO:0016020;GO:0016021;GO:0016021;GO:0016021;	K05389	potassium channel, putative
AFUB_079610	5.14925	2.14767	8.15082	3.79519	1.92417	0.0463398	0.103751	DS499599	2116037	2117319	1125	GO:0016020;GO:0016021;GO:0016021;GO:0016021;	-	conserved hypothetical protein
AFUB_062250	12.0995	7.49796	16.701	2.2274	1.15536	0.0476832	0.106242	DS499597	3688438	3689967	1530	-	-	conserved hypothetical protein
AFUB_045595	12.0406	7.44204	16.6391	2.23582	1.16081	0.047895	0.10665	DS499596	3410700	3411637	828	GO:0016020;GO:0016021;GO:0016021;GO:0016021;	-	conserved hypothetical protein
AFUB_017000	6.02718	2.83048	9.22389	3.25877	1.70433	0.0479181	0.106677	DS499594	4841224	4842228	1005	GO:0005515;	-	TPR domain protein
AFUB_094960	10.9387	6.58582	15.2916	2.3219	1.21531	0.0479748	0.106755	DS499602	591730	592489	711	-	-	conserved hypothetical protein
AFUB_094420	9.67608	5.49482	13.8573	2.52189	1.3345	0.0480078	0.106805	DS499602	451979	454424	2346	GO:0005515;	-	conserved hypothetical protein
AFUB_075320	6.87713	3.4211	10.3332	3.02042	1.59475	0.0482279	0.107125	DS499599	912420	913054	588	-	-	hypothetical protein
AFUB_052160	6.82263	3.40492	10.2403	3.00751	1.58857	0.0486269	0.107889	DS499597	907018	908345	1095	GO:0005524;GO:0005524;GO:0006139;GO:0006139;GO:0016301;GO:0016301;GO:0016301;GO:0016310;GO:0019205;GO:0019205;	-	adenylate kinase family protein
