# Supplementary material for: Aspergillus fumigatus Elongator complex subunit 3 affects hyphal growth, adhesion and virulence through wobble uridine tRNA modification
Source: PLoS Pathog. 2022 Nov 14;18(11):e1010976. doi: 10.1371/journal.ppat.1010976 (PMC9704764; doi:10.1371/journal.ppat.1010976)
Supplement: S5 Table — (XLSX) [file ppat.1010976.s017.xlsx]

## Sheet: Sheet 1
Accession	Description	Coverage [%]	# Peptides	# PSMs	# Unique Peptides	# AAs	MW [kDa]	calc. pI	Score Sequest HT: Sequest HT	Δelp3-1	Δelp3-2	Δelp3-3	WT-1	WT-2	WT-3	P-value	FC
AFUB_046060	transcript=AFUB_046060-T | gene=AFUB_046060 | organism=Aspergillus_fumigatus_A1163 | gene_product=Ortholog(s) have catalase activity, role in hydrogen peroxide catabolic process and intracellular, cell surface, extracellular region localization | transcript_product=Ortholog(s) have catalase activity, role in hydrogen peroxide catabolic process and intracellular, cell surface, extracellular region…	42	28	80	28	728	79.9	5.82	198.28	69.6	71.6	72.6	129.5	127.5	129.2	7.45645e-07	0.553599
AFUB_067160	transcript=AFUB_067160-T | gene=AFUB_067160 | organism=Aspergillus_fumigatus_A1163 | gene_product=Ortholog(s) have calcium ion binding activity, role in regulation of cell cycle, spore germination and intracellular, spitzenkorper localization | transcript_product=Ortholog(s) have calcium ion binding activity, role in regulation of cell cycle, spore germination and intracellular, spitzenkorper loc…	66	15	155	14	149	17	4.27	329.09	77.7	80.2	79.3	119.3	122.1	121.4	2.99935e-06	0.653804
AFUB_008670	transcript=AFUB_008670-T | gene=AFUB_008670 | organism=Aspergillus_fumigatus_A1163 | gene_product=Has domain(s) with predicted protein binding activity | transcript_product=Has domain(s) with predicted protein binding activity | location=scf_000001_A_fumigatus_A1163:2469984-2471403(+) | protein_length=398 | sequence_SO=supercontig | SO=protein_coding | is_pseudo=false	64	24	62	24	398	44.2	5.17	182.26	75.7	76.5	76.1	122.8	124.3	124.7	1.72149e-07	0.61404
AFUB_067390	transcript=AFUB_067390-T | gene=AFUB_067390 | organism=Aspergillus_fumigatus_A1163 | gene_product=Ortholog(s) have histidine phosphotransfer kinase activity and role in osmosensory signaling via phosphorelay pathway | transcript_product=Ortholog(s) have histidine phosphotransfer kinase activity and role in osmosensory signaling via phosphorelay pathway | location=scf_000005_A_fumigatus_A1163:1245…	98	24	114	24	171	19.1	4.89	224.63	76.6	78	75.7	121.2	125.8	122.7	6.65651e-06	0.622938
AFUB_064030	transcript=AFUB_064030-T | gene=AFUB_064030 | organism=Aspergillus_fumigatus_A1163 | gene_product=Has domain(s) with predicted protein binding activity | transcript_product=Has domain(s) with predicted protein binding activity | location=scf_000005_A_fumigatus_A1163:347911-348964(+) | protein_length=311 | sequence_SO=supercontig | SO=protein_coding | is_pseudo=false	66	25	58	25	311	34.7	5.99	133.92	76.6	78	75.7	121.2	125.8	122.7	1.32308e-07	0.530612
AFUB_033500	transcript=AFUB_033500-T | gene=AFUB_033500 | organism=Aspergillus_fumigatus_A1163 | gene_product=Has domain(s) with predicted O-methyltransferase activity | transcript_product=Has domain(s) with predicted O-methyltransferase activity | location=scf_000002_A_fumigatus_A1163:4696454-4697883(-) | protein_length=387 | sequence_SO=supercontig | SO=protein_coding | is_pseudo=false	72	22	67	22	387	43.7	5.71	160.77	69.5	70.1	68.9	129.3	129.9	132.2	3.52076e-07	0.532703
AFUB_020070	transcript=AFUB_020070-T | gene=AFUB_020070 | organism=Aspergillus_fumigatus_A1163 | gene_product=Has domain(s) with predicted cytochrome-c oxidase activity and mitochondrial envelope localization | transcript_product=Has domain(s) with predicted cytochrome-c oxidase activity and mitochondrial envelope localization | location=scf_000002_A_fumigatus_A1163:763776-764981(-) | protein_length=191 | se…	61	10	115	10	191	21.5	6.61	277.8	78.9	78.8	78.9	122.5	118.9	122	3.01268e-06	0.651073
AFUB_077850	transcript=AFUB_077850-T | gene=AFUB_077850 | organism=Aspergillus_fumigatus_A1163 | gene_product=Has domain(s) with predicted oxidoreductase activity and role in oxidation-reduction process | transcript_product=Has domain(s) with predicted oxidoreductase activity and role in oxidation-reduction process | location=scf_000006_A_fumigatus_A1163:1645689-1646951(+) | protein_length=397 | sequence_SO=…	41	15	72	15	397	44.1	8.29	143.68	60	61.6	62.1	135.2	138.9	142.2	3.32902e-06	0.441268
AFUB_007210	transcript=AFUB_007210-T | gene=AFUB_007210 | organism=Aspergillus_fumigatus_A1163 | gene_product=Has domain(s) with predicted structural constituent of ribosome activity, role in translational elongation and ribosome localization | transcript_product=Has domain(s) with predicted structural constituent of ribosome activity, role in translational elongation and ribosome localization | location=scf…	100	8	91	7	111	11.1	4.17	283.11	77.8	81.9	78.9	117.5	122.9	121	3.36946e-05	0.66021
AFUB_097500	transcript=AFUB_097500-T | gene=AFUB_097500 | organism=Aspergillus_fumigatus_A1163 | gene_product=Protein of unknown function | transcript_product=Protein of unknown function | location=scf_000009_A_fumigatus_A1163:1350028-1350816(-) | protein_length=262 | sequence_SO=supercontig | SO=protein_coding | is_pseudo=false	54	19	71	19	262	29.9	9.09	147.34	60.5	62.2	62.1	137.9	139.6	137.7	7.65943e-08	0.445087
AFUB_083240	transcript=AFUB_083240-T | gene=AFUB_083240 | organism=Aspergillus_fumigatus_A1163 | gene_product=Protein of unknown function | transcript_product=Protein of unknown function | location=scf_000007_A_fumigatus_A1163:965593-969318(+) | protein_length=1137 | sequence_SO=supercontig | SO=protein_coding | is_pseudo=false	24	24	45	24	1137	124.8	5.05	96.34	74.9	77.7	80.3	120.5	122.5	124	1.77746e-05	0.634605
AFUB_049190	transcript=AFUB_049190-T | gene=AFUB_049190 | organism=Aspergillus_fumigatus_A1163 | gene_product=Has domain(s) with predicted N-acetyltransferase activity | transcript_product=Has domain(s) with predicted N-acetyltransferase activity | location=scf_000004_A_fumigatus_A1163:129943-130745(-) | protein_length=248 | sequence_SO=supercontig | SO=protein_coding | is_pseudo=false	56	14	41	14	248	29	5.33	127.46	63.4	64.7	66	133.9	135.7	136.3	2.83027e-07	0.478197
AFUB_004240	transcript=AFUB_004240-T | gene=AFUB_004240 | organism=Aspergillus_fumigatus_A1163 | gene_product=Has domain(s) with predicted unfolded protein binding activity, role in protein folding and prefoldin complex localization | transcript_product=Has domain(s) with predicted unfolded protein binding activity, role in protein folding and prefoldin complex localization | location=scf_000001_A_fumigatus_…	76	15	45	15	118	13.7	6.14	116.24	78.8	79.3	80	121.5	119.5	120.9	4.60515e-07	0.657917
AFUB_052260	transcript=AFUB_052260-T | gene=AFUB_052260 | organism=Aspergillus_fumigatus_A1163 | gene_product=Ortholog(s) have intracellular localization | transcript_product=Ortholog(s) have intracellular localization | location=scf_000004_A_fumigatus_A1163:938121-939014(-) | protein_length=253 | sequence_SO=supercontig | SO=protein_coding | is_pseudo=false	54	11	32	11	253	28.3	4.45	93.68	74.5	74.1	77.1	124.4	125	124.9	8.39467e-07	0.602992
AFUB_024190	transcript=AFUB_024190-T | gene=AFUB_024190 | organism=Aspergillus_fumigatus_A1163 | gene_product=Ortholog(s) have intracellular localization | transcript_product=Ortholog(s) have intracellular localization | location=scf_000002_A_fumigatus_A1163:2103956-2104411(+) | protein_length=120 | sequence_SO=supercontig | SO=protein_coding | is_pseudo=false	81	15	54	15	120	13.6	5.43	112.69	75.3	76.6	75.6	122.5	124.9	125	7.43569e-07	0.610902
AFUB_009330	transcript=AFUB_009330-T | gene=AFUB_009330 | organism=Aspergillus_fumigatus_A1163 | gene_product=Protein of unknown function | transcript_product=Protein of unknown function | location=scf_000001_A_fumigatus_A1163:2636261-2636633(+) | protein_length=81 | sequence_SO=supercontig | SO=protein_coding | is_pseudo=false	95	9	44	9	81	9.2	6.37	96.1	75.2	78.2	76.6	121.7	125.6	122.7	5.64324e-06	0.621622
AFUB_030960	transcript=AFUB_030960-T | gene=AFUB_030960 | organism=Aspergillus_fumigatus_A1163 | gene_product=Ortholog(s) have intracellular localization | transcript_product=Ortholog(s) have intracellular localization | location=scf_000002_A_fumigatus_A1163:4027895-4028456(+) | protein_length=136 | sequence_SO=supercontig | SO=protein_coding | is_pseudo=false	82	8	30	8	136	14.8	6.76	88.67	56.8	58.7	57.9	141.4	142.6	142.4	2.30712e-08	0.40666
AFUB_029390	transcript=AFUB_029390-T | gene=AFUB_029390 | organism=Aspergillus_fumigatus_A1163 | gene_product=Has domain(s) with predicted protein binding activity | transcript_product=Has domain(s) with predicted protein binding activity | location=scf_000002_A_fumigatus_A1163:3545451-3546770(+) | protein_length=421 | sequence_SO=supercontig | SO=protein_coding | is_pseudo=false	44	15	31	15	421	46.2	6.27	83.99	77.2	80	81.6	122.3	118.4	120.5	1.82894e-05	0.66113
AFUB_006730	transcript=AFUB_006730-T | gene=AFUB_006730 | organism=Aspergillus_fumigatus_A1163 | gene_product=Protein of unknown function | transcript_product=Protein of unknown function | location=scf_000001_A_fumigatus_A1163:1901124-1901764(+) | protein_length=187 | sequence_SO=supercontig | SO=protein_coding | is_pseudo=false	37	10	26	10	187	20.4	7.03	50.98	58.3	59.5	63.2	141.6	138.4	139	1.48743e-06	0.431981
AFUB_099750	transcript=AFUB_099750-T | gene=AFUB_099750 | organism=Aspergillus_fumigatus_A1163 | gene_product=Has domain(s) with predicted protein binding activity | transcript_product=Has domain(s) with predicted protein binding activity | location=scf_000010_A_fumigatus_A1163:428503-429578(+) | protein_length=265 | sequence_SO=supercontig | SO=protein_coding | is_pseudo=false	58	10	35	10	265	29.4	6.13	101.36	75.8	75.3	77	123.6	124.2	124.2	9.81814e-08	0.613172
AFUB_018820	transcript=AFUB_018820-T | gene=AFUB_018820 | organism=Aspergillus_fumigatus_A1163 | gene_product=Has domain(s) with predicted metalloexopeptidase, aminopeptidase activity and role in proteolysis, cellular process | transcript_product=Has domain(s) with predicted metalloexopeptidase, aminopeptidase activity and role in proteolysis, cellular process | location=scf_000002_A_fumigatus_A1163:420028-4…	39	12	29	12	461	50.8	5.96	70.46	79	78.2	78.7	114.6	124.4	125.1	0.000229922	0.647899
AFUB_099560	transcript=AFUB_099560-T | gene=AFUB_099560 | organism=Aspergillus_fumigatus_A1163 | gene_product=Ortholog(s) have tripeptidyl-peptidase activity | transcript_product=Ortholog(s) have tripeptidyl-peptidase activity | location=scf_000010_A_fumigatus_A1163:378030-379887(-) | protein_length=602 | sequence_SO=supercontig | SO=protein_coding | is_pseudo=false	29	10	24	10	602	65.8	5.52	51.63	59.5	58	59.7	144.8	132.7	145.4	3.96964e-05	0.419012
AFUB_041200	transcript=AFUB_041200-T | gene=AFUB_041200 | organism=Aspergillus_fumigatus_A1163 | gene_product=Protein of unknown function | transcript_product=Protein of unknown function | location=scf_000003_A_fumigatus_A1163:2037449-2038268(-) | protein_length=247 | sequence_SO=supercontig | SO=protein_coding | is_pseudo=false	19	10	26	10	247	27.1	9.41	64.39	77.6	78.5	82.4	121.4	120.7	119.4	1.328e-05	0.659751
AFUB_038530	transcript=AFUB_038530-T | gene=AFUB_038530 | organism=Aspergillus_fumigatus_A1163 | gene_product=Protein of unknown function | transcript_product=Protein of unknown function | location=scf_000003_A_fumigatus_A1163:1323118-1323665(-) | protein_length=123 | sequence_SO=supercontig | SO=protein_coding | is_pseudo=false	63	3	37	3	123	13.6	4.88	119.67	71.4	71.6	72.4	128.5	128.7	127.4	3.90427e-08	0.560062
AFUB_090240	transcript=AFUB_090240-T | gene=AFUB_090240 | organism=Aspergillus_fumigatus_A1163 | gene_product=Protein of unknown function | transcript_product=Protein of unknown function | location=scf_000008_A_fumigatus_A1163:1075836-1077687(+) | protein_length=525 | sequence_SO=supercontig | SO=protein_coding | is_pseudo=false	35	15	29	15	525	58.6	9.17	67.47	75.3	75.9	75	126.5	122.6	124.7	1.83189e-06	0.605136
AFUB_060890	transcript=AFUB_060890-T | gene=AFUB_060890 | organism=Aspergillus_fumigatus_A1163 | gene_product=Has domain(s) with predicted metal ion binding, hydrolase activity, acting on carbon-nitrogen (but not peptide) bonds, in linear amidines activity | transcript_product=Has domain(s) with predicted metal ion binding, hydrolase activity, acting on carbon-nitrogen (but not peptide) bonds, in linear amid…	24	8	17	8	391	42.2	5.54	54.28	61.6	63.8	68.9	129.8	136.8	139	3.66807e-05	0.479043
AFUB_024310	transcript=AFUB_024310-T | gene=AFUB_024310 | organism=Aspergillus_fumigatus_A1163 | gene_product=Ortholog(s) have orotidine-5-prime -phosphate decarboxylase activity and role in 'de novo' UMP biosynthetic process, sporocarp development involved in sexual reproduction, cellular response to acid, 'de novo' pyrimidine nucleobase biosynthetic process | transcript_product=Ortholog(s) have orotidine-5…	48	13	32	13	263	28.6	6.42	69.04	48	50	47.3	143.7	153.5	157.5	1.59901e-05	0.319551
AFUB_043430	transcript=AFUB_043430-T | gene=AFUB_043430 | organism=Aspergillus_fumigatus_A1163 | gene_product=Has domain(s) with predicted nucleic acid binding, zinc ion binding activity | transcript_product=Has domain(s) with predicted nucleic acid binding, zinc ion binding activity | location=scf_000003_A_fumigatus_A1163:2696190-2698144(+) | protein_length=546 | sequence_SO=supercontig | SO=protein_coding …	24	10	15	10	546	58.4	8.25	43.73	69.6	70.7	69.5	130.7	128.7	130.8	1.73673e-07	0.537673
AFUB_024640	transcript=AFUB_024640-T | gene=AFUB_024640 | organism=Aspergillus_fumigatus_A1163 | gene_product=Protein of unknown function | transcript_product=Protein of unknown function | location=scf_000002_A_fumigatus_A1163:2227793-2229169(+) | protein_length=458 | sequence_SO=supercontig | SO=protein_coding | is_pseudo=false	22	11	19	11	458	50.1	8.46	38.04	79.9	79.1	79.8	124.6	123.8	112.7	0.000449504	0.661313
AFUB_034970	transcript=AFUB_034970-T | gene=AFUB_034970 | organism=Aspergillus_fumigatus_A1163 | gene_product=Protein of unknown function | transcript_product=Protein of unknown function | location=scf_000003_A_fumigatus_A1163:273353-273949(-) | protein_length=178 | sequence_SO=supercontig | SO=protein_coding | is_pseudo=false	62	11	24	11	178	18.9	5.67	46.91	74.8	78	75.6	124.2	123.6	123.9	1.04699e-06	0.614474
AFUB_009360	transcript=AFUB_009360-T | gene=AFUB_009360 | organism=Aspergillus_fumigatus_A1163 | gene_product=Protein of unknown function | transcript_product=Protein of unknown function | location=scf_000001_A_fumigatus_A1163:2641887-2642724(-) | protein_length=247 | sequence_SO=supercontig | SO=protein_coding | is_pseudo=false	51	12	19	12	247	27.3	5.43	39.48	77.3	79.1	81.8	116.7	121.9	123.1	6.33694e-05	0.658557
AFUB_002330	transcript=AFUB_002330-T | gene=AFUB_002330 | organism=Aspergillus_fumigatus_A1163 | gene_product=Protein of unknown function | transcript_product=Protein of unknown function | location=scf_000001_A_fumigatus_A1163:650155-650705(+) | protein_length=134 | sequence_SO=supercontig | SO=protein_coding | is_pseudo=false	57	7	22	7	134	14.7	8.47	56.08	75.9	77.8	76.7	118.4	124.1	127.1	5.88425e-05	0.623377
AFUB_081960	transcript=AFUB_081960-T | gene=AFUB_081960 | organism=Aspergillus_fumigatus_A1163 | gene_product=Protein of unknown function | transcript_product=Protein of unknown function | location=scf_000007_A_fumigatus_A1163:621258-621621(+) | protein_length=83 | sequence_SO=supercontig | SO=protein_coding | is_pseudo=false	71	5	44	5	83	9.3	9.98	111.23	74.5	75.4	79.4	123.9	122.6	124.3	7.70808e-06	0.618393
AFUB_089980	transcript=AFUB_089980-T | gene=AFUB_089980 | organism=Aspergillus_fumigatus_A1163 | gene_product=Has domain(s) with predicted role in ribosome biogenesis and nucleus localization | transcript_product=Has domain(s) with predicted role in ribosome biogenesis and nucleus localization | location=scf_000008_A_fumigatus_A1163:1002153-1002884(+) | protein_length=220 | sequence_SO=supercontig | SO=prote…	35	9	22	9	220	24.7	9.91	44.81	73.9	74.3	73.8	126.7	125.2	126	3.66478e-08	0.587457
AFUB_064120	transcript=AFUB_064120-T | gene=AFUB_064120 | organism=Aspergillus_fumigatus_A1163 | gene_product=Has domain(s) with predicted nucleic acid binding activity | transcript_product=Has domain(s) with predicted nucleic acid binding activity | location=scf_000005_A_fumigatus_A1163:369833-370730(+) | protein_length=252 | sequence_SO=supercontig | SO=protein_coding | is_pseudo=false	36	9	34	9	252	27.9	8.72	56.7	67.3	69.8	69.7	132.8	129	131.4	1.44687e-06	0.525941
AFUB_013040	transcript=AFUB_013040-T | gene=AFUB_013040 | organism=Aspergillus_fumigatus_A1163 | gene_product=Ortholog(s) have intracellular localization | transcript_product=Ortholog(s) have intracellular localization | location=scf_000001_A_fumigatus_A1163:3672135-3672623(+) | protein_length=143 | sequence_SO=supercontig | SO=protein_coding | is_pseudo=false	60	6	16	6	143	14.9	6.18	40.51	68.9	67.2	69.8	131.3	131.6	131.2	1.37266e-07	0.522456
AFUB_101780	transcript=AFUB_101780-T | gene=AFUB_101780 | organism=Aspergillus_fumigatus_A1163 | gene_product=Ortholog(s) have chitosanase activity | transcript_product=Ortholog(s) have chitosanase activity | location=scf_000011_A_fumigatus_A1163:374259-375124(+) | protein_length=238 | sequence_SO=supercontig | SO=protein_coding | is_pseudo=false	43	8	18	8	238	25.2	6.71	38.82	65.7	69.8	68.8	129.7	133.6	132.5	2.96499e-06	0.51617
AFUB_044500	transcript=AFUB_044500-T | gene=AFUB_044500 | organism=Aspergillus_fumigatus_A1163 | gene_product=Ortholog(s) have role in ferric triacetylfusarinine C transport | transcript_product=Ortholog(s) have role in ferric triacetylfusarinine C transport | location=scf_000003_A_fumigatus_A1163:3052903-3054981(+) | protein_length=618 | sequence_SO=supercontig | SO=protein_coding | is_pseudo=false	11	4	10	4	618	67.5	7.49	36.04	76.8	77	77.5	125.2	121.1	122.3	3.16281e-06	0.627509
AFUB_057500	transcript=AFUB_057500-T | gene=AFUB_057500 | organism=Aspergillus_fumigatus_A1163 | gene_product=Ortholog(s) have intracellular, extracellular region localization | transcript_product=Ortholog(s) have intracellular, extracellular region localization | location=scf_000004_A_fumigatus_A1163:2460346-2461098(-) | protein_length=217 | sequence_SO=supercontig | SO=protein_coding | is_pseudo=false	22	4	12	4	217	24.3	5.91	29.84	74.2	75.2	77.3	123.4	124.9	125.1	1.31739e-06	0.607124
AFUB_083630	transcript=AFUB_083630-T | gene=AFUB_083630 | organism=Aspergillus_fumigatus_A1163 | gene_product=Has domain(s) with predicted role in translation | transcript_product=Has domain(s) with predicted role in translation | location=scf_000007_A_fumigatus_A1163:1090992-1091904(-) | protein_length=268 | sequence_SO=supercontig | SO=protein_coding | is_pseudo=false	24	9	31	9	268	29.8	9.77	46.46	73.3	73.1	73.1	126.3	127.2	127.1	5.28037e-09	0.576721
AFUB_015170	transcript=AFUB_015170-T | gene=AFUB_015170 | organism=Aspergillus_fumigatus_A1163 | gene_product=Has domain(s) with predicted carbon-sulfur lyase activity and role in metabolic process | transcript_product=Has domain(s) with predicted carbon-sulfur lyase activity and role in metabolic process | location=scf_000001_A_fumigatus_A1163:4292673-4293585(+) | protein_length=279 | sequence_SO=superconti…	25	6	14	6	279	31.4	5.35	31.66	75.2	80.8	81.4	121.2	120.1	121.4	3.20193e-05	0.654535
AFUB_095370	transcript=AFUB_095370-T | gene=AFUB_095370 | organism=Aspergillus_fumigatus_A1163 | gene_product=Protein of unknown function | transcript_product=Protein of unknown function | location=scf_000009_A_fumigatus_A1163:695806-696294(+) | protein_length=116 | sequence_SO=supercontig | SO=protein_coding | is_pseudo=false	50	8	20	8	116	13.7	8.69	33.98	76	77.1	79.6	122.2	122.1	123	2.17901e-06	0.633542
AFUB_072770	transcript=AFUB_072770-T | gene=AFUB_072770 | organism=Aspergillus_fumigatus_A1163 | gene_product=Protein of unknown function | transcript_product=Protein of unknown function | location=scf_000006_A_fumigatus_A1163:157907-158348(+) | protein_length=120 | sequence_SO=supercontig | SO=protein_coding | is_pseudo=false	53	6	24	6	120	13	11.05	50.13	76.7	77	77.1	123.8	123	122.4	4.23658e-08	0.625135
AFUB_064690	transcript=AFUB_064690-T | gene=AFUB_064690 | organism=Aspergillus_fumigatus_A1163 | gene_product=Protein of unknown function | transcript_product=Protein of unknown function | location=scf_000005_A_fumigatus_A1163:523432-523965(-) | protein_length=177 | sequence_SO=supercontig | SO=protein_coding | is_pseudo=false	31	5	16	5	177	19.1	5.15	28.5	67.7	70.2	73.7	129.7	131.1	127.7	7.88428e-06	0.544659
AFUB_019950	transcript=AFUB_019950-T | gene=AFUB_019950 | organism=Aspergillus_fumigatus_A1163 | gene_product=Protein of unknown function | transcript_product=Protein of unknown function | location=scf_000002_A_fumigatus_A1163:735044-736058(-) | protein_length=318 | sequence_SO=supercontig | SO=protein_coding | is_pseudo=false	28	9	14	9	318	36.4	9.39	21.51	75.3	77.5	79.5	118.7	124.4	124.6	3.8622e-05	0.631765
AFUB_084030	transcript=AFUB_084030-T | gene=AFUB_084030 | organism=Aspergillus_fumigatus_A1163 | gene_product=Has domain(s) with predicted transporter activity, role in oligopeptide transport and membrane localization | transcript_product=Has domain(s) with predicted transporter activity, role in oligopeptide transport and membrane localization | location=scf_000007_A_fumigatus_A1163:1253578-1255733(-) | pro…	11	6	12	6	642	71.7	8	33.67	66.9	65.7	67.5	133.4	133.5	133	2.80477e-08	0.500375
AFUB_035270	transcript=AFUB_035270-T | gene=AFUB_035270 | organism=Aspergillus_fumigatus_A1163 | gene_product=Protein of unknown function | transcript_product=Protein of unknown function | location=scf_000003_A_fumigatus_A1163:365486-367219(-) | protein_length=577 | sequence_SO=supercontig | SO=protein_coding | is_pseudo=false	16	8	9	8	577	61.3	9.72	17.03	78.6	78.7	80.3	122.2	117.9	122.3	1.14973e-05	0.655629
AFUB_058240	transcript=AFUB_058240-T | gene=AFUB_058240 | organism=Aspergillus_fumigatus_A1163 | gene_product=Has domain(s) with predicted protein heterodimerization, sequence-specific DNA binding activity and intracellular localization | transcript_product=Has domain(s) with predicted protein heterodimerization, sequence-specific DNA binding activity and intracellular localization | location=scf_000004_A_fu…	41	6	13	6	190	21	8.51	17.58	78.5	80.5	77.3	118.5	122.4	122.8	1.38331e-05	0.649711
AFUB_052670	transcript=AFUB_052670-T | gene=AFUB_052670 | organism=Aspergillus_fumigatus_A1163 | gene_product=Protein of unknown function | transcript_product=Protein of unknown function | location=scf_000004_A_fumigatus_A1163:1031606-1032051(+) | protein_length=124 | sequence_SO=supercontig | SO=protein_coding | is_pseudo=false	73	9	17	9	124	13.6	10.07	31.69	77.7	77.5	80.7	121.3	123.6	119.3	1.2144e-05	0.647721
AFUB_039780	transcript=AFUB_039780-T | gene=AFUB_039780 | organism=Aspergillus_fumigatus_A1163 | gene_product=Has domain(s) with predicted unfolded protein binding activity, role in protein folding and prefoldin complex localization | transcript_product=Has domain(s) with predicted unfolded protein binding activity, role in protein folding and prefoldin complex localization | location=scf_000003_A_fumigatus_…	46	6	16	6	122	14	4.96	31.74	77.1	78.1	76.1	124.4	121.2	123	1.93292e-06	0.627509
AFUB_027810	transcript=AFUB_027810-T | gene=AFUB_027810 | organism=Aspergillus_fumigatus_A1163 | gene_product=Protein of unknown function | transcript_product=Protein of unknown function | location=scf_000002_A_fumigatus_A1163:3092624-3093767(-) | protein_length=362 | sequence_SO=supercontig | SO=protein_coding | is_pseudo=false	19	8	14	8	362	40.1	9.52	30.15	75.4	75.3	74.7	127.6	123.6	123.4	3.59267e-06	0.601708
AFUB_075310	transcript=AFUB_075310-T | gene=AFUB_075310 | organism=Aspergillus_fumigatus_A1163 | gene_product=Protein of unknown function | transcript_product=Protein of unknown function | location=scf_000006_A_fumigatus_A1163:908759-909115(-) | protein_length=118 | sequence_SO=supercontig | SO=protein_coding | is_pseudo=false	48	4	7	4	118	13.3	9.14	18.94	72.6	76.7	72.8	122.1	126.7	129.1	2.9248e-05	0.587722
AFUB_004500	transcript=AFUB_004500-T | gene=AFUB_004500 | organism=Aspergillus_fumigatus_A1163 | gene_product=Has domain(s) with predicted magnesium ion binding, NAD binding, oxidoreductase activity, acting on the CH-OH group of donors, NAD or NADP as acceptor activity and role in oxidation-reduction process | transcript_product=Has domain(s) with predicted magnesium ion binding, NAD binding, oxidoreductase …	20	5	7	5	364	39.5	5.85	19.21	46.3	51.2	47.6	152.3	149.8	152.8	4.76767e-07	0.318971
AFUB_013240	transcript=AFUB_013240-T | gene=AFUB_013240 | organism=Aspergillus_fumigatus_A1163 | gene_product=Has domain(s) with predicted zinc ion binding, DNA binding activity and intracellular localization | transcript_product=Has domain(s) with predicted zinc ion binding, DNA binding activity and intracellular localization | location=scf_000001_A_fumigatus_A1163:3737209-3739398(+) | protein_length=729 | …	9	5	10	5	729	80.9	6.86	18.48	75.6	75.6	82.2	123.4	120.1	123.1	5.35753e-05	0.636661
AFUB_085960	transcript=AFUB_085960-T | gene=AFUB_085960 | organism=Aspergillus_fumigatus_A1163 | gene_product=Protein of unknown function | transcript_product=Protein of unknown function | location=scf_000007_A_fumigatus_A1163:1804392-1805542(+) | protein_length=279 | sequence_SO=supercontig | SO=protein_coding | is_pseudo=false	23	6	10	6	279	28.3	9.23	17.55	74.8	79.5	74.8	124.1	122.9	124	8.05444e-06	0.61752
AFUB_016640	transcript=AFUB_016640-T | gene=AFUB_016640 | organism=Aspergillus_fumigatus_A1163 | gene_product=Ortholog(s) have role in asexual spore wall assembly and intracellular, spore wall localization | transcript_product=Ortholog(s) have role in asexual spore wall assembly and intracellular, spore wall localization | location=scf_000001_A_fumigatus_A1163:4727612-4728135(-) | protein_length=140 | sequen…	31	3	15	3	140	14.3	6.71	33.27	39.8	43.1	47.5	153.2	155.3	161.1	4.06807e-06	0.277683
AFUB_026160	transcript=AFUB_026160-T | gene=AFUB_026160 | organism=Aspergillus_fumigatus_A1163 | gene_product=Protein of unknown function | transcript_product=Protein of unknown function | location=scf_000002_A_fumigatus_A1163:2624482-2625198(+) | protein_length=188 | sequence_SO=supercontig | SO=protein_coding | is_pseudo=false	24	3	7	3	188	20.7	9.95	21.25	79.5	77.8	81.9	117.7	122.8	120.2	2.82059e-05	0.663155
AFUB_042690	transcript=AFUB_042690-T | gene=AFUB_042690 | organism=Aspergillus_fumigatus_A1163 | gene_product=Protein of unknown function | transcript_product=Protein of unknown function | location=scf_000003_A_fumigatus_A1163:2473938-2474933(+) | protein_length=260 | sequence_SO=supercontig | SO=protein_coding | is_pseudo=false	15	4	12	4	260	27.5	9.41	30.21	75	75.8	76.9	122.3	126.2	123.8	2.80927e-06	0.611604
AFUB_082880	transcript=AFUB_082880-T | gene=AFUB_082880 | organism=Aspergillus_fumigatus_A1163 | gene_product=Protein of unknown function | transcript_product=Protein of unknown function | location=scf_000007_A_fumigatus_A1163:880075-881971(-) | protein_length=570 | sequence_SO=supercontig | SO=protein_coding | is_pseudo=false	16	7	9	7	570	62.6	4.97	13.99	72.3	72.4	73.3	128.1	126.1	127.8	1.60401e-07	0.570681
AFUB_044280	transcript=AFUB_044280-T | gene=AFUB_044280 | organism=Aspergillus_fumigatus_A1163 | gene_product=Protein of unknown function | transcript_product=Protein of unknown function | location=scf_000003_A_fumigatus_A1163:2981063-2981692(+) | protein_length=209 | sequence_SO=supercontig | SO=protein_coding | is_pseudo=false	26	4	5	4	209	23.7	9.31	13.8	73.2	83.5	78.4	119.2	123.6	122	0.000182269	0.644463
AFUB_075090	transcript=AFUB_075090-T | gene=AFUB_075090 | organism=Aspergillus_fumigatus_A1163 | gene_product=Protein of unknown function | transcript_product=Protein of unknown function | location=scf_000006_A_fumigatus_A1163:825901-826535(+) | protein_length=171 | sequence_SO=supercontig | SO=protein_coding | is_pseudo=false	22	2	5	2	171	16.6	4.88	16.57	79.1	81.8	77.9	120.8	118.9	121.6	8.31954e-06	0.660947
AFUB_063440	transcript=AFUB_063440-T | gene=AFUB_063440 | organism=Aspergillus_fumigatus_A1163 | gene_product=Protein of unknown function | transcript_product=Protein of unknown function | location=scf_000005_A_fumigatus_A1163:171810-172192(+) | protein_length=65 | sequence_SO=supercontig | SO=protein_coding | is_pseudo=false	62	5	11	5	65	7.1	11.08	20.21	79.5	76.8	77.5	121.9	122	122.2	6.94095e-07	0.638623
AFUB_034570	transcript=AFUB_034570-T | gene=AFUB_034570 | organism=Aspergillus_fumigatus_A1163 | gene_product=Protein of unknown function | transcript_product=Protein of unknown function | location=scf_000003_A_fumigatus_A1163:177584-177858(+) | protein_length=85 | sequence_SO=supercontig | SO=protein_coding | is_pseudo=false	66	6	16	6	85	9	5.15	21.84	73.4	74.7	75	127.5	125.7	123.6	1.98093e-06	0.592091
AFUB_061910	transcript=AFUB_061910-T | gene=AFUB_061910 | organism=Aspergillus_fumigatus_A1163 | gene_product=Protein of unknown function | transcript_product=Protein of unknown function | location=scf_000004_A_fumigatus_A1163:3613531-3613793(-) | protein_length=69 | sequence_SO=supercontig | SO=protein_coding | is_pseudo=false	33	5	15	5	69	7.4	7.58	19.96	75	75.4	75.3	126.3	123.7	124.2	4.20054e-07	0.603153
AFUB_079000	transcript=AFUB_079000-T | gene=AFUB_079000 | organism=Aspergillus_fumigatus_A1163 | gene_product=Protein of unknown function | transcript_product=Protein of unknown function | location=scf_000006_A_fumigatus_A1163:1971550-1971948(-) | protein_length=132 | sequence_SO=supercontig | SO=protein_coding | is_pseudo=false	35	4	6	4	132	14.6	9.7	11.87	63.6	64.6	62.4	133.7	137	138.7	1.38407e-06	0.465559
AFUB_037620	transcript=AFUB_037620-T | gene=AFUB_037620 | organism=Aspergillus_fumigatus_A1163 | gene_product=Protein of unknown function | transcript_product=Protein of unknown function | location=scf_000003_A_fumigatus_A1163:1033137-1033613(+) | protein_length=140 | sequence_SO=supercontig | SO=protein_coding | is_pseudo=false	22	4	6	4	140	14.9	9.67	5.68	77.1	80.2	76.6	122.3	122.1	121.7	2.67252e-06	0.638896
AFUB_010260	transcript=AFUB_010260-T | gene=AFUB_010260 | organism=Aspergillus_fumigatus_A1163 | gene_product=Protein of unknown function | transcript_product=Protein of unknown function | location=scf_000001_A_fumigatus_A1163:2900402-2900998(+) | protein_length=198 | sequence_SO=supercontig | SO=protein_coding | is_pseudo=false	23	4	6	4	198	21.6	8.4	8.32	70.9	74.6	77.6	125.6	123.8	127.5	2.05609e-05	0.591934
AFUB_039190	transcript=AFUB_039190-T | gene=AFUB_039190 | organism=Aspergillus_fumigatus_A1163 | gene_product=Protein of unknown function | transcript_product=Protein of unknown function | location=scf_000003_A_fumigatus_A1163:1505597-1506087(+) | protein_length=108 | sequence_SO=supercontig | SO=protein_coding | is_pseudo=false	15	2	4	2	108	12.3	9.57	15.74	76.3	75	75.8	125.8	123	124	7.1371e-07	0.609174
AFUB_080570	transcript=AFUB_080570-T | gene=AFUB_080570 | organism=Aspergillus_fumigatus_A1163 | gene_product=Protein of unknown function | transcript_product=Protein of unknown function | location=scf_000007_A_fumigatus_A1163:253551-255026(-) | protein_length=473 | sequence_SO=supercontig | SO=protein_coding | is_pseudo=false	7	2	3	2	473	51	6.61	8.95	76.8	74.7	73.1	124.7	128.4	122.3	1.7146e-05	0.598295
AFUB_071110	transcript=AFUB_071110-T | gene=AFUB_071110 | organism=Aspergillus_fumigatus_A1163 | gene_product=Protein of unknown function | transcript_product=Protein of unknown function | location=scf_000005_A_fumigatus_A1163:2277618-2278146(-) | protein_length=138 | sequence_SO=supercontig | SO=protein_coding | is_pseudo=false	23	5	9	5	138	15.5	8.56	12.58	76.5	75.5	73.3	121.3	127.6	125.8	1.86928e-05	0.601281
AFUB_009850	transcript=AFUB_009850-T | gene=AFUB_009850 | organism=Aspergillus_fumigatus_A1163 | gene_product=Protein of unknown function | transcript_product=Protein of unknown function | location=scf_000001_A_fumigatus_A1163:2790008-2790901(+) | protein_length=157 | sequence_SO=supercontig | SO=protein_coding | is_pseudo=false	23	3	5	3	157	17.2	6.81	5.63	79.4	78.6	72.9	121.7	126.9	120.4	8.61257e-05	0.625745
AFUB_053700	transcript=AFUB_053700-T | gene=AFUB_053700 | organism=Aspergillus_fumigatus_A1163 | gene_product=Has domain(s) with predicted iron-sulfur cluster binding, N-acetyltransferase activity | transcript_product=Has domain(s) with predicted iron-sulfur cluster binding, N-acetyltransferase activity | location=scf_000004_A_fumigatus_A1163:1373435-1375159(+) | protein_length=574 | sequence_SO=supercontig …	10	4	6	4	574	64.9	8.69	7.22	75.2	77.7	86.2	109.5	132.1	119.2	0.0052452	0.662694
AFUB_000300	transcript=AFUB_000300-T | gene=AFUB_000300 | organism=Aspergillus_fumigatus_A1163 | gene_product=Protein of unknown function | transcript_product=Protein of unknown function | location=scf_000001_A_fumigatus_A1163:89693-90443(+) | protein_length=234 | sequence_SO=supercontig | SO=protein_coding | is_pseudo=false	19	4	4	4	234	26	4.54	11.34	51.3	55.7	55.7	143	154.3	140.1	3.67203e-05	0.371971
AFUB_054040	transcript=AFUB_054040-T | gene=AFUB_054040 | organism=Aspergillus_fumigatus_A1163 | gene_product=Protein of unknown function | transcript_product=Protein of unknown function | location=scf_000004_A_fumigatus_A1163:1490790-1491359(+) | protein_length=118 | sequence_SO=supercontig | SO=protein_coding | is_pseudo=false	36	4	5	4	118	12.9	8.97	11.17	75.5	82.3	72.2	120.1	122.9	127.1	0.000204325	0.621454
AFUB_086340	transcript=AFUB_086340-T | gene=AFUB_086340 | organism=Aspergillus_fumigatus_A1163 | gene_product=Ortholog(s) have O-methyltransferase activity and role in fumitremorgin B biosynthetic process, verruculogen biosynthetic process | transcript_product=Ortholog(s) have O-methyltransferase activity and role in fumitremorgin B biosynthetic process, verruculogen biosynthetic process | location=scf_00000…	18	4	4	4	411	45.5	6	4.62	72.8	70.1	68.8	123.7	139.3	125.3	0.000320043	0.545197
AFUB_057870	transcript=AFUB_057870-T | gene=AFUB_057870 | organism=Aspergillus_fumigatus_A1163 | gene_product=Ortholog(s) have extracellular region localization | transcript_product=Ortholog(s) have extracellular region localization | location=scf_000004_A_fumigatus_A1163:2535140-2535994(+) | protein_length=284 | sequence_SO=supercontig | SO=protein_coding | is_pseudo=false	14	2	2	2	284	30.9	5.24	7.15	71.4	85.1	78	121.9	121.8	121.7	0.000384179	0.641762
AFUB_015400	transcript=AFUB_015400-T | gene=AFUB_015400 | organism=Aspergillus_fumigatus_A1163 | gene_product=Protein of unknown function | transcript_product=Protein of unknown function | location=scf_000001_A_fumigatus_A1163:4360136-4362812(+) | protein_length=874 | sequence_SO=supercontig | SO=protein_coding | is_pseudo=false	3	2	3	2	874	96.2	4.02	6.15	83.2	83.4	73.3	127.8	127.9	104.4	0.00920658	0.666204
AFUB_015850	transcript=AFUB_015850-T | gene=AFUB_015850 | organism=Aspergillus_fumigatus_A1163 | gene_product=Has domain(s) with predicted heme binding activity | transcript_product=Has domain(s) with predicted heme binding activity | location=scf_000001_A_fumigatus_A1163:4490484-4491295(+) | protein_length=243 | sequence_SO=supercontig | SO=protein_coding | is_pseudo=false	9	2	4	2	243	27.5	9.41	10.22	79.6	76.7	80.1	117.9	117.3	128.4	0.000351198	0.650165
AFUB_011460	transcript=AFUB_011460-T | gene=AFUB_011460 | organism=Aspergillus_fumigatus_A1163 | gene_product=Protein of unknown function | transcript_product=Protein of unknown function | location=scf_000001_A_fumigatus_A1163:3239706-3240800(+) | protein_length=323 | sequence_SO=supercontig | SO=protein_coding | is_pseudo=false	19	3	5	3	323	34.9	4.12	5.1	74.9	85.7	72.8	123.8	127	115.7	0.00105305	0.636835
AFUB_053330	transcript=AFUB_053330-T | gene=AFUB_053330 | organism=Aspergillus_fumigatus_A1163 | gene_product=Protein of unknown function | transcript_product=Protein of unknown function | location=scf_000004_A_fumigatus_A1163:1256347-1257723(-) | protein_length=458 | sequence_SO=supercontig | SO=protein_coding | is_pseudo=false	11	4	4	4	458	49.9	9.63	7.51	79.3	76.8	80	124.5	121.8	117.6	4.42502e-05	0.648805
AFUB_025920	transcript=AFUB_025920-T | gene=AFUB_025920 | organism=Aspergillus_fumigatus_A1163 | gene_product=Protein of unknown function | transcript_product=Protein of unknown function | location=scf_000002_A_fumigatus_A1163:2561248-2562311(+) | protein_length=337 | sequence_SO=supercontig | SO=protein_coding | is_pseudo=false	9	2	3	2	337	36.1	9.7	5.99	83	78.4	76	109.2	139.3	114.1	0.01196	0.654716
AFUB_078180	transcript=AFUB_078180-T | gene=AFUB_078180 | organism=Aspergillus_fumigatus_A1163 | gene_product=Ortholog(s) have role in cellular response to farnesol, cellular response to heat, sterigmatocystin biosynthetic process, cellular response to hydrogen peroxide and peroxisome localization | transcript_product=Ortholog(s) have role in cellular response to farnesol, cellular response to heat, sterigma…	4	2	4	2	438	45.8	7.36	7.99	74.9	80.1	76.1	122.7	123.1	123.2	8.29691e-06	0.626287
AFUB_086310	transcript=AFUB_086310-T | gene=AFUB_086310 | organism=Aspergillus_fumigatus_A1163 | gene_product=Ortholog(s) have dioxygenase activity and role in dehydroaustinol biosynthetic process, verruculogen biosynthetic process, austinol biosynthetic process | transcript_product=Ortholog(s) have dioxygenase activity and role in dehydroaustinol biosynthetic process, verruculogen biosynthetic process, aust…	14	3	3	3	291	32.7	5.85	2.04	62.3	62.3	52.6	128.7	142.3	151.8	0.000388161	0.419111
AFUB_089310	transcript=AFUB_089310-T | gene=AFUB_089310 | organism=Aspergillus_fumigatus_A1163 | gene_product=Protein of unknown function | transcript_product=Protein of unknown function | location=scf_000008_A_fumigatus_A1163:814611-815447(-) | protein_length=278 | sequence_SO=supercontig | SO=protein_coding | is_pseudo=false	8	2	3	2	278	29.4	11.21	8.89	65.5	89.9	66.1	123.2	118.8	136.5	0.00557822	0.585205
AFUB_072970	transcript=AFUB_072970-T | gene=AFUB_072970 | organism=Aspergillus_fumigatus_A1163 | gene_product=Has domain(s) with predicted role in autophagy and cytoplasm localization | transcript_product=Has domain(s) with predicted role in autophagy and cytoplasm localization | location=scf_000006_A_fumigatus_A1163:232473-233575(-) | protein_length=326 | sequence_SO=supercontig | SO=protein_coding | is_pse…	8	2	3	2	326	36.1	6.23	5.14	76.3	80.9	75.6	114.8	127.7	124.7	0.000452756	0.633987
AFUB_005210	transcript=AFUB_005210-T | gene=AFUB_005210 | organism=Aspergillus_fumigatus_A1163 | gene_product=Ortholog(s) have urea transmembrane transporter activity and role in urea transport | transcript_product=Ortholog(s) have urea transmembrane transporter activity and role in urea transport | location=scf_000001_A_fumigatus_A1163:1456541-1458974(-) | protein_length=677 | sequence_SO=supercontig | SO=p…	4	2	2	2	677	73.1	7.99	6.29	67	79.2	82.7	128.8	115.9	126.4	0.00156437	0.616815
AFUB_028080	transcript=AFUB_028080-T | gene=AFUB_028080 | organism=Aspergillus_fumigatus_A1163 | gene_product=Protein of unknown function | transcript_product=Protein of unknown function | location=scf_000002_A_fumigatus_A1163:3171047-3171655(-) | protein_length=132 | sequence_SO=supercontig | SO=protein_coding | is_pseudo=false	11	2	6	2	132	14.7	4.93	12.63	78.3	82	79.7	117.2	127.1	115.8	0.000421089	0.666482
AFUB_031460	transcript=AFUB_031460-T | gene=AFUB_031460 | organism=Aspergillus_fumigatus_A1163 | gene_product=Protein of unknown function | transcript_product=Protein of unknown function | location=scf_000002_A_fumigatus_A1163:4152887-4153482(+) | protein_length=160 | sequence_SO=supercontig | SO=protein_coding | is_pseudo=false	16	3	4	3	160	17.8	9.55	4.29	77	78.6	83.3	131.3	111.6	118.2	0.0025986	0.66159
AFUB_062910	transcript=AFUB_062910-T | gene=AFUB_062910 | organism=Aspergillus_fumigatus_A1163 | gene_product=Protein of unknown function | transcript_product=Protein of unknown function | location=scf_000005_A_fumigatus_A1163:36361-36781(+) | protein_length=130 | sequence_SO=supercontig | SO=protein_coding | is_pseudo=false	12	1	1	1	130	14.6	6.07	2.81	72.1	76.7	71.2	128.4	106	145.6	0.0100188	0.578947
AFUB_028690	transcript=AFUB_028690-T | gene=AFUB_028690 | organism=Aspergillus_fumigatus_A1163 | gene_product=Ortholog(s) have role in cellular response to calcium ion, calcium-mediated signaling, calcium ion homeostasis and cytoplasm localization | transcript_product=Ortholog(s) have role in cellular response to calcium ion, calcium-mediated signaling, calcium ion homeostasis and cytoplasm localization | lo…	6	1	2	1	288	31.5	5.94	7.12	77.9	75	77.8	124.2	123.4	121.7	2.74385e-06	0.624695
AFUB_019870	transcript=AFUB_019870-T | gene=AFUB_019870 | organism=Aspergillus_fumigatus_A1163 | gene_product=Protein of unknown function | transcript_product=Protein of unknown function | location=scf_000002_A_fumigatus_A1163:708718-711844(+) | protein_length=1008 | sequence_SO=supercontig | SO=protein_coding | is_pseudo=false	2	2	2	2	1008	109.2	10.18	1.65	77.6	82.4	75	119.8	128.4	116.8	0.00045198	0.643836
AFUB_050450	transcript=AFUB_050450-T | gene=AFUB_050450 | organism=Aspergillus_fumigatus_A1163 | gene_product=Protein of unknown function | transcript_product=Protein of unknown function | location=scf_000004_A_fumigatus_A1163:422941-423626(+) | protein_length=205 | sequence_SO=supercontig | SO=protein_coding | is_pseudo=false	8	1	1	1	205	21.5	4.7	3.03	76.7	75.9	70.9	118.9	124	133.6	0.00040119	0.593625
AFUB_055940	transcript=AFUB_055940-T | gene=AFUB_055940 | organism=Aspergillus_fumigatus_A1163 | gene_product=Ortholog(s) have role in conidium formation, osmosensory signaling via phosphorelay pathway, cellular hyperosmotic salinity response, cellular response to hydrogen peroxide, cellular response to heat, regulation of conidium formation | transcript_product=Ortholog(s) have role in conidium formation, o…	1	1	1	1	890	94.8	7.03	2.7	68.8	84.9	78.4	122.3	124.9	120.7	0.000724228	0.630878
AFUB_030530	transcript=AFUB_030530-T | gene=AFUB_030530 | organism=Aspergillus_fumigatus_A1163 | gene_product=Protein of unknown function | transcript_product=Protein of unknown function | location=scf_000002_A_fumigatus_A1163:3897891-3898544(+) | protein_length=217 | sequence_SO=supercontig | SO=protein_coding | is_pseudo=false	12	1	1	1	217	23.6	5.02	2.53	78	86.9	68.8	124	128.7	113.6	0.00300301	0.638002
AFUB_030840	transcript=AFUB_030840-T | gene=AFUB_030840 | organism=Aspergillus_fumigatus_A1163 | gene_product=Protein of unknown function | transcript_product=Protein of unknown function | location=scf_000002_A_fumigatus_A1163:3989705-3992194(-) | protein_length=695 | sequence_SO=supercontig | SO=protein_coding | is_pseudo=false	1	1	2	1	695	75.8	8.29	3.69	79	67	86.7	118.6	126.6	122.1	0.00191372	0.633542
AFUB_051540	transcript=AFUB_051540-T | gene=AFUB_051540 | organism=Aspergillus_fumigatus_A1163 | gene_product=Has domain(s) with predicted sequence-specific DNA binding RNA polymerase II transcription factor, zinc ion binding, DNA binding activity, role in regulation of transcription, DNA-dependent, transcription, DNA-templated and nucleus localization | transcript_product=Has domain(s) with predicted sequen…	2	2	2	2	974	109.3	7.65	4.19	76	84.2	76.1	107.4	126.9	129.4	0.00471785	0.649711
AFUB_071610	transcript=AFUB_071610-T | gene=AFUB_071610 | organism=Aspergillus_fumigatus_A1163 | gene_product=Protein of unknown function | transcript_product=Protein of unknown function | location=scf_000005_A_fumigatus_A1163:2461746-2462227(-) | protein_length=140 | sequence_SO=supercontig | SO=protein_coding | is_pseudo=false	10	1	1	1	140	15.3	10.05	2.58	39.9	58.2	59.9	155.2	148.3	138.4	0.000299163	0.357547
AFUB_088060	transcript=AFUB_088060-T | gene=AFUB_088060 | organism=Aspergillus_fumigatus_A1163 | gene_product=Has domain(s) with predicted transporter activity, role in transport and membrane localization | transcript_product=Has domain(s) with predicted transporter activity, role in transport and membrane localization | location=scf_000008_A_fumigatus_A1163:388428-390303(+) | protein_length=578 | sequence_S…	1	1	1	1	578	63.7	6.58	1.82	78.4	75.5	73.7	116.1	124.7	131.6	0.000501895	0.611171
AFUB_084510	transcript=AFUB_084510-T | gene=AFUB_084510 | organism=Aspergillus_fumigatus_A1163 | gene_product=Ortholog(s) have beta-glucosidase activity | transcript_product=Ortholog(s) have beta-glucosidase activity | location=scf_000007_A_fumigatus_A1163:1401379-1403856(+) | protein_length=806 | sequence_SO=supercontig | SO=protein_coding | is_pseudo=false	1	1	1	1	806	87	5.62	2.07	83.3	68.5	76.9	120.9	128.7	121.7	0.000657364	0.615944
AFUB_050860	transcript=AFUB_050860-T | gene=AFUB_050860 | organism=Aspergillus_fumigatus_A1163 | gene_product=Ortholog(s) have ribonuclease, IgE binding activity and role in regulation of cytokine activity | transcript_product=Ortholog(s) have ribonuclease, IgE binding activity and role in regulation of cytokine activity | location=scf_000004_A_fumigatus_A1163:532697-533279(+) | protein_length=176 | sequence…	4	1	1	1	176	19.6	9.13	2.86	49.9	56.1	57.4	140.7	146.6	149.2	1.18032e-05	0.374341
AFUB_051030	transcript=AFUB_051030-T | gene=AFUB_051030 | organism=Aspergillus_fumigatus_A1163 | gene_product=Protein of unknown function | transcript_product=Protein of unknown function | location=scf_000004_A_fumigatus_A1163:579898-580226(+) | protein_length=97 | sequence_SO=supercontig | SO=protein_coding | is_pseudo=false	6	1	1	1	97	10	6.8	2	80.9	71.7	75.9	126.6	121.4	123.4	9.94524e-05	0.61524
AFUB_054240	transcript=AFUB_054240-T | gene=AFUB_054240 | organism=Aspergillus_fumigatus_A1163 | gene_product=Ortholog(s) have role in gamma-aminobutyric acid catabolic process, cellular amide catabolic process | transcript_product=Ortholog(s) have role in gamma-aminobutyric acid catabolic process, cellular amide catabolic process | location=scf_000004_A_fumigatus_A1163:1546724-1548384(+) | protein_length=49…	69	24	157	24	499	55.2	8.81	429.65	139.3	139.2	136.1	61.9	61.5	62	2.2326e-07	2.23625
AFUB_068370	transcript=AFUB_068370-T | gene=AFUB_068370 | organism=Aspergillus_fumigatus_A1163 | gene_product=Has domain(s) with predicted nucleotide binding, oxidoreductase activity and role in oxidation-reduction process | transcript_product=Has domain(s) with predicted nucleotide binding, oxidoreductase activity and role in oxidation-reduction process | location=scf_000005_A_fumigatus_A1163:1536974-153874…	77	32	142	32	450	49.4	6.28	348.15	122.3	119.2	119.5	80.4	79.1	79.6	2.73763e-06	1.50983
AFUB_041320	transcript=AFUB_041320-T | gene=AFUB_041320 | organism=Aspergillus_fumigatus_A1163 | gene_product=Ortholog(s) have role in arginine metabolic process | transcript_product=Ortholog(s) have role in arginine metabolic process | location=scf_000003_A_fumigatus_A1163:2083644-2085162(-) | protein_length=464 | sequence_SO=supercontig | SO=protein_coding | is_pseudo=false	59	27	119	27	464	51.8	6.28	312.33	122.1	122.4	122.1	78.1	77.5	77.8	2.46991e-09	1.57069
AFUB_087580	transcript=AFUB_087580-T | gene=AFUB_087580 | organism=Aspergillus_fumigatus_A1163 | gene_product=Ortholog(s) have aldehyde dehydrogenase [NAD(P)+], aldehyde dehydrogenase (NAD) activity and intracellular, extracellular region localization | transcript_product=Ortholog(s) have aldehyde dehydrogenase [NAD(P)+], aldehyde dehydrogenase (NAD) activity and intracellular, extracellular region localizat…	68	30	106	26	493	53.7	6.61	324.32	140.8	140.7	140.6	58.9	59.2	59.8	7.34894e-10	2.37268
AFUB_028939	transcript=AFUB_028939-T | gene=AFUB_028939 | organism=Aspergillus_fumigatus_A1163 | gene_product=Has domain(s) with predicted catalytic, pyridoxal phosphate binding activity and role in metabolic process | transcript_product=Has domain(s) with predicted catalytic, pyridoxal phosphate binding activity and role in metabolic process | location=scf_000002_A_fumigatus_A1163:3407003-3408514(+) | prote…	80	28	110	28	453	49.7	6.93	254.16	142.4	140.5	140.3	59.3	59	58.6	3.15492e-08	2.39231
AFUB_063970	transcript=AFUB_063970-T | gene=AFUB_063970 | organism=Aspergillus_fumigatus_A1163 | gene_product=Has domain(s) with predicted asparagine synthase (glutamine-hydrolyzing) activity and role in asparagine biosynthetic process | transcript_product=Has domain(s) with predicted asparagine synthase (glutamine-hydrolyzing) activity and role in asparagine biosynthetic process | location=scf_000005_A_fumi…	49	23	112	23	573	64.6	6.29	294	122.7	122.3	124.2	77.4	76.4	76.9	2.30229e-07	1.60035
AFUB_037480	transcript=AFUB_037480-T | gene=AFUB_037480 | organism=Aspergillus_fumigatus_A1163 | gene_product=Ortholog(s) have intracellular localization | transcript_product=Ortholog(s) have intracellular localization | location=scf_000003_A_fumigatus_A1163:993382-995028(+) | protein_length=377 | sequence_SO=supercontig | SO=protein_coding | is_pseudo=false	59	21	161	21	377	41.6	5.21	388.72	121.6	118.7	124.7	78.5	78.4	78.1	1.53095e-05	1.55319
AFUB_084930	transcript=AFUB_084930-T | gene=AFUB_084930 | organism=Aspergillus_fumigatus_A1163 | gene_product=Ortholog(s) have catalase activity and cytoplasm, extracellular region localization | transcript_product=Ortholog(s) have catalase activity and cytoplasm, extracellular region localization | location=scf_000007_A_fumigatus_A1163:1513674-1515953(+) | protein_length=759 | sequence_SO=supercontig | SO=p…	47	29	76	29	759	83.7	6.58	201.3	121.9	121.7	119.3	79.6	79	78.5	1.23473e-06	1.53058
AFUB_087590	transcript=AFUB_087590-T | gene=AFUB_087590 | organism=Aspergillus_fumigatus_A1163 | gene_product=Ortholog(s) have alcohol dehydrogenase (NAD) activity, role in ethanol biosynthetic process involved in glucose fermentation to ethanol, ethanol catabolic process, threonine catabolic process and intracellular localization | transcript_product=Ortholog(s) have alcohol dehydrogenase (NAD) activity, ro…	76	22	78	18	353	37.5	7.4	196.25	133.2	133	129.8	67.8	67.5	68.6	6.21546e-07	1.94213
AFUB_065690	transcript=AFUB_065690-T | gene=AFUB_065690 | organism=Aspergillus_fumigatus_A1163 | gene_product=Has domain(s) with predicted oxidoreductase activity, acting on the aldehyde or oxo group of donors, NAD or NADP as acceptor activity and role in oxidation-reduction process | transcript_product=Has domain(s) with predicted oxidoreductase activity, acting on the aldehyde or oxo group of donors, NAD o…	54	25	65	25	550	60	6.96	185.42	124.5	120.4	121.4	78.1	77.7	77.8	3.68695e-06	1.56807
AFUB_056730	transcript=AFUB_056730-T | gene=AFUB_056730 | organism=Aspergillus_fumigatus_A1163 | gene_product=Has domain(s) with predicted ATP binding, ATPase activity, coupled to transmembrane movement of substances activity, role in transmembrane transport and integral to membrane localization | transcript_product=Has domain(s) with predicted ATP binding, ATPase activity, coupled to transmembrane movement …	23	40	69	39	1875	207.4	8.88	163.56	127.3	124.6	124.8	75	73.8	74.6	6.78206e-07	1.68621
AFUB_073680	transcript=AFUB_073680-T | gene=AFUB_073680 | organism=Aspergillus_fumigatus_A1163 | gene_product=Ortholog(s) have role in carbon utilization | transcript_product=Ortholog(s) have role in carbon utilization | location=scf_000006_A_fumigatus_A1163:412301-414728(-) | protein_length=601 | sequence_SO=supercontig | SO=protein_coding | is_pseudo=false	62	26	63	26	601	66.7	6.18	160.89	126.4	123.1	125	76.4	74.7	74.4	1.66623e-06	1.66075
AFUB_053630	transcript=AFUB_053630-T | gene=AFUB_053630 | organism=Aspergillus_fumigatus_A1163 | gene_product=Ortholog(s) have role in cellular response to drug | transcript_product=Ortholog(s) have role in cellular response to drug | location=scf_000004_A_fumigatus_A1163:1353981-1358174(+) | protein_length=1349 | sequence_SO=supercontig | SO=protein_coding | is_pseudo=false	30	32	67	31	1349	147.6	7.23	170.11	145.6	143.5	143.1	56.9	55.7	55.2	7.27391e-08	2.57569
AFUB_093370	transcript=AFUB_093370-T | gene=AFUB_093370 | organism=Aspergillus_fumigatus_A1163 | gene_product=Ortholog(s) have intracellular, extracellular region localization | transcript_product=Ortholog(s) have intracellular, extracellular region localization | location=scf_000009_A_fumigatus_A1163:143811-145259(-) | protein_length=418 | sequence_SO=supercontig | SO=protein_coding | is_pseudo=false	50	20	84	20	418	45.8	8.27	206.52	138.7	138.2	136.7	62.6	62.7	61.2	6.47607e-08	2.21769
AFUB_018120	transcript=AFUB_018120-T | gene=AFUB_018120 | organism=Aspergillus_fumigatus_A1163 | gene_product=Has domain(s) with predicted S-(hydroxymethyl)glutathione dehydrogenase, transferase activity, transferring acyl groups other than amino-acyl groups, zinc ion binding, nucleotide binding activity and role in ethanol oxidation | transcript_product=Has domain(s) with predicted S-(hydroxymethyl)glutathi…	65	19	70	19	379	40	7.27	174.14	125.5	123.7	122.3	77.6	75.6	75.3	2.20088e-06	1.62582
AFUB_029280	transcript=AFUB_029280-T | gene=AFUB_029280 | organism=Aspergillus_fumigatus_A1163 | gene_product=Has domain(s) with predicted catalytic, pyridoxal phosphate binding activity and role in biosynthetic process | transcript_product=Has domain(s) with predicted catalytic, pyridoxal phosphate binding activity and role in biosynthetic process | location=scf_000002_A_fumigatus_A1163:3519509-3521526(+) |…	66	21	67	21	526	58	6.38	178.16	129.9	128.9	129	72.4	69.5	70.3	3.67725e-07	1.82752
AFUB_058090	transcript=AFUB_058090-T | gene=AFUB_058090 | organism=Aspergillus_fumigatus_A1163 | gene_product=Ortholog(s) have role in secondary metabolite biosynthetic process | transcript_product=Ortholog(s) have role in secondary metabolite biosynthetic process | location=scf_000004_A_fumigatus_A1163:2579576-2584161(+) | protein_length=1493 | sequence_SO=supercontig | SO=protein_coding | is_pseudo=false	24	32	61	32	1493	165	6.43	135.25	135.4	134.6	133.4	66.8	65.6	64.4	1.78191e-07	2.0498
AFUB_068340	transcript=AFUB_068340-T | gene=AFUB_068340 | organism=Aspergillus_fumigatus_A1163 | gene_product=Ortholog(s) have role in carbon utilization and intracellular localization | transcript_product=Ortholog(s) have role in carbon utilization and intracellular localization | location=scf_000005_A_fumigatus_A1163:1525356-1526487(-) | protein_length=353 | sequence_SO=supercontig | SO=protein_coding | is…	71	20	45	20	353	38.7	6.25	134.39	120.4	118.9	122.4	79.1	79.2	80	2.566e-06	1.51783
AFUB_065270	transcript=AFUB_065270-T | gene=AFUB_065270 | organism=Aspergillus_fumigatus_A1163 | gene_product=Has domain(s) with predicted succinate-semialdehyde dehydrogenase [NAD(P)+] activity and role in gamma-aminobutyric acid catabolic process, oxidation-reduction process | transcript_product=Has domain(s) with predicted succinate-semialdehyde dehydrogenase [NAD(P)+] activity and role in gamma-aminobuty…	58	25	58	25	531	57.6	8.34	128.79	138.2	136.5	135.8	63.8	63	62.7	7.71389e-08	2.16623
AFUB_092260	transcript=AFUB_092260-T | gene=AFUB_092260 | organism=Aspergillus_fumigatus_A1163 | gene_product=Has domain(s) with predicted ATP binding, nucleoside-triphosphatase activity | transcript_product=Has domain(s) with predicted ATP binding, nucleoside-triphosphatase activity | location=scf_000008_A_fumigatus_A1163:1630435-1632423(+) | protein_length=645 | sequence_SO=supercontig | SO=protein_coding …	43	19	47	19	645	73.3	5.4	118.23	156.7	154.1	153.7	43.4	48.7	43.4	6.64071e-07	3.42804
AFUB_069770	transcript=AFUB_069770-T | gene=AFUB_069770 | organism=Aspergillus_fumigatus_A1163 | gene_product=Has domain(s) with predicted methylmalonate-semialdehyde dehydrogenase (acylating) activity and role in oxidation-reduction process | transcript_product=Has domain(s) with predicted methylmalonate-semialdehyde dehydrogenase (acylating) activity and role in oxidation-reduction process | location=scf_0…	34	19	61	19	602	63.9	8.03	152.49	129	129.9	134.3	68.7	68.5	69.8	3.2552e-06	1.89952
AFUB_048310	transcript=AFUB_048310-T | gene=AFUB_048310 | organism=Aspergillus_fumigatus_A1163 | gene_product=Protein of unknown function | transcript_product=Protein of unknown function | location=scf_000003_A_fumigatus_A1163:4103113-4107237(-) | protein_length=1287 | sequence_SO=supercontig | SO=protein_coding | is_pseudo=false	25	25	43	25	1287	144	5.95	107.32	134	132.4	134.2	66.2	66.6	66.6	3.47153e-08	2.00903
AFUB_070430	transcript=AFUB_070430-T | gene=AFUB_070430 | organism=Aspergillus_fumigatus_A1163 | gene_product=Ortholog(s) have isocitrate lyase activity, role in acetate catabolic process, fatty acid catabolic process, carbon utilization and peroxisomal matrix localization | transcript_product=Ortholog(s) have isocitrate lyase activity, role in acetate catabolic process, fatty acid catabolic process, carbon …	60	24	50	24	538	60.2	6.73	115.85	138.8	140.2	136.4	60.4	61.9	62.3	4.19049e-07	2.25027
AFUB_044970	transcript=AFUB_044970-T | gene=AFUB_044970 | organism=Aspergillus_fumigatus_A1163 | gene_product=Has domain(s) with predicted cytochrome-c oxidase activity, role in metabolic process and mitochondrial respiratory chain complex IV localization | transcript_product=Has domain(s) with predicted cytochrome-c oxidase activity, role in metabolic process and mitochondrial respiratory chain complex IV l…	43	20	56	20	515	57.4	7.18	147	126.8	125.3	123.5	74.5	76.3	73.5	2.30891e-06	1.67454
AFUB_058860	transcript=AFUB_058860-T | gene=AFUB_058860 | organism=Aspergillus_fumigatus_A1163 | gene_product=Has domain(s) with predicted nucleotide binding, oxidoreductase activity, acting on the CH-NH2 group of donors, oxygen as acceptor activity and role in oxidation-reduction process | transcript_product=Has domain(s) with predicted nucleotide binding, oxidoreductase activity, acting on the CH-NH2 group…	50	18	40	18	364	39.5	7.91	118.73	127	126	126.6	73.2	73.8	73.4	1.01001e-08	1.72232
AFUB_009140	transcript=AFUB_009140-T | gene=AFUB_009140 | organism=Aspergillus_fumigatus_A1163 | gene_product=Has domain(s) with predicted RNA ligase (ATP), ATP binding activity and role in tRNA splicing, via endonucleolytic cleavage and ligation | transcript_product=Has domain(s) with predicted RNA ligase (ATP), ATP binding activity and role in tRNA splicing, via endonucleolytic cleavage and ligation | loca…	27	22	51	22	834	94.2	8.24	119.21	134.1	131.9	131.5	68.9	67.1	66.7	4.15942e-07	1.96103
AFUB_094700	transcript=AFUB_094700-T | gene=AFUB_094700 | organism=Aspergillus_fumigatus_A1163 | gene_product=Ortholog(s) have 2-methylcitrate synthase, citrate (Si)-synthase activity, role in propionate metabolic process, methylcitrate cycle, propionate catabolic process, 2-methylcitrate cycle, sterigmatocystin biosynthetic process and intracellular localization | transcript_product=Ortholog(s) have 2-methy…	39	15	56	15	465	51.4	8.94	141.06	130.1	130.8	129.8	69.1	68.7	71.4	2.83036e-07	1.86759
AFUB_049250	transcript=AFUB_049250-T | gene=AFUB_049250 | organism=Aspergillus_fumigatus_A1163 | gene_product=Has domain(s) with predicted ATP binding, ATPase activity, coupled to transmembrane movement of substances activity, role in transport and integral to membrane localization | transcript_product=Has domain(s) with predicted ATP binding, ATPase activity, coupled to transmembrane movement of substances …	25	29	46	27	1471	164.4	7.37	87.4	142.6	137.7	139.9	61.4	58.9	59.5	9.62675e-07	2.33704
AFUB_094650	transcript=AFUB_094650-T | gene=AFUB_094650 | organism=Aspergillus_fumigatus_A1163 | gene_product=Ortholog(s) have role in biotin biosynthetic process | transcript_product=Ortholog(s) have role in biotin biosynthetic process | location=scf_000009_A_fumigatus_A1163:502795-505290(-) | protein_length=815 | sequence_SO=supercontig | SO=protein_coding | is_pseudo=false	31	21	37	21	815	89.4	6.44	92.74	121	119.9	120.2	79	81.2	78.6	1.25459e-06	1.51214
AFUB_026220	transcript=AFUB_026220-T | gene=AFUB_026220 | organism=Aspergillus_fumigatus_A1163 | gene_product=Has domain(s) with predicted branched-chain-amino-acid transaminase activity and role in branched-chain amino acid metabolic process | transcript_product=Has domain(s) with predicted branched-chain-amino-acid transaminase activity and role in branched-chain amino acid metabolic process | location=scf…	44	15	35	15	397	44	6.55	91.86	131.3	132.7	129.6	67.8	69.7	68.9	4.83753e-07	1.90698
AFUB_071650	transcript=AFUB_071650-T | gene=AFUB_071650 | organism=Aspergillus_fumigatus_A1163 | gene_product=Protein of unknown function | transcript_product=Protein of unknown function | location=scf_000005_A_fumigatus_A1163:2499125-2500137(-) | protein_length=281 | sequence_SO=supercontig | SO=protein_coding | is_pseudo=false	54	14	56	14	281	31.8	6.95	136.57	128.9	130.2	126.1	71.3	72	71.5	1.30449e-06	1.7933
AFUB_093490	transcript=AFUB_093490-T | gene=AFUB_093490 | organism=Aspergillus_fumigatus_A1163 | gene_product=Protein of unknown function | transcript_product=Protein of unknown function | location=scf_000009_A_fumigatus_A1163:181622-182840(+) | protein_length=281 | sequence_SO=supercontig | SO=protein_coding | is_pseudo=false	37	14	52	14	281	30.7	9.17	111.03	124.1	122.1	122.3	77.4	78.1	76	8.49216e-07	1.59179
AFUB_012720	transcript=AFUB_012720-T | gene=AFUB_012720 | organism=Aspergillus_fumigatus_A1163 | gene_product=Has domain(s) with predicted RNA-directed DNA polymerase, RNA binding activity and role in RNA-dependent DNA replication | transcript_product=Has domain(s) with predicted RNA-directed DNA polymerase, RNA binding activity and role in RNA-dependent DNA replication | location=scf_000001_A_fumigatus_A116…	28	23	38	23	895	102.6	6.05	87.05	149.1	148.2	146.9	53.6	51.9	50.4	1.11978e-07	2.84926
AFUB_002040	transcript=AFUB_002040-T | gene=AFUB_002040 | organism=Aspergillus_fumigatus_A1163 | gene_product=Has domain(s) with predicted ATP binding, microtubule motor, microtubule binding activity, role in microtubule-based movement and microtubule associated complex localization | transcript_product=Has domain(s) with predicted ATP binding, microtubule motor, microtubule binding activity, role in microtu…	48	16	38	16	457	50.8	8.12	81.48	123.8	121.6	120.4	78	77.8	78.4	1.6872e-06	1.56191
AFUB_042980	transcript=AFUB_042980-T | gene=AFUB_042980 | organism=Aspergillus_fumigatus_A1163 | gene_product=Ortholog(s) have condensed nuclear chromosome localization | transcript_product=Ortholog(s) have condensed nuclear chromosome localization | location=scf_000003_A_fumigatus_A1163:2551593-2552786(-) | protein_length=206 | sequence_SO=supercontig | SO=protein_coding | is_pseudo=false	58	17	38	17	206	21.4	10.55	75.34	123.5	124.7	122	76.9	78.4	74.5	4.48919e-06	1.61097
AFUB_030400	transcript=AFUB_030400-T | gene=AFUB_030400 | organism=Aspergillus_fumigatus_A1163 | gene_product=Has domain(s) with predicted ATP binding, nucleoside-triphosphatase activity | transcript_product=Has domain(s) with predicted ATP binding, nucleoside-triphosphatase activity | location=scf_000002_A_fumigatus_A1163:3862160-3863899(-) | protein_length=579 | sequence_SO=supercontig | SO=protein_coding …	39	18	29	18	579	65.3	6.83	73.76	140.3	143.8	139	59.2	60	57.8	8.04898e-07	2.3904
AFUB_046090	transcript=AFUB_046090-T | gene=AFUB_046090 | organism=Aspergillus_fumigatus_A1163 | gene_product=Protein of unknown function | transcript_product=Protein of unknown function | location=scf_000003_A_fumigatus_A1163:3562652-3563107(+) | protein_length=151 | sequence_SO=supercontig | SO=protein_coding | is_pseudo=false	64	8	24	8	151	15.9	6.1	78.28	144.4	144.7	144.9	56.3	53.2	56.5	1.27132e-07	2.61446
AFUB_058080	transcript=AFUB_058080-T | gene=AFUB_058080 | organism=Aspergillus_fumigatus_A1163 | gene_product=Ortholog(s) have fibrinogen binding activity | transcript_product=Ortholog(s) have fibrinogen binding activity | location=scf_000004_A_fumigatus_A1163:2575228-2577288(-) | protein_length=611 | sequence_SO=supercontig | SO=protein_coding | is_pseudo=false	28	12	27	12	611	65	6.95	71.54	151	151.8	148.7	48.1	48.9	51.4	1.97075e-07	3.04245
AFUB_096510	transcript=AFUB_096510-T | gene=AFUB_096510 | organism=Aspergillus_fumigatus_A1163 | gene_product=Has domain(s) with predicted O-methyltransferase activity | transcript_product=Has domain(s) with predicted O-methyltransferase activity | location=scf_000009_A_fumigatus_A1163:1051110-1051866(+) | protein_length=231 | sequence_SO=supercontig | SO=protein_coding | is_pseudo=false	66	12	22	12	231	25.1	6.29	57.29	134.9	137.7	133.9	63.8	64.6	65.1	4.86413e-07	2.10078
AFUB_100310	transcript=AFUB_100310-T | gene=AFUB_100310 | organism=Aspergillus_fumigatus_A1163 | gene_product=Has domain(s) with predicted catalytic, coenzyme binding, nucleotide binding activity and role in cellular metabolic process | transcript_product=Has domain(s) with predicted catalytic, coenzyme binding, nucleotide binding activity and role in cellular metabolic process | location=scf_000010_A_fumiga…	30	11	34	11	334	37.1	7.55	64.03	145.1	145.1	140.3	58	55.9	55.6	1.02321e-06	2.53982
AFUB_047690	transcript=AFUB_047690-T | gene=AFUB_047690 | organism=Aspergillus_fumigatus_A1163 | gene_product=Ortholog(s) have intracellular localization | transcript_product=Ortholog(s) have intracellular localization | location=scf_000003_A_fumigatus_A1163:3950936-3951730(+) | protein_length=248 | sequence_SO=supercontig | SO=protein_coding | is_pseudo=false	58	11	28	11	248	27.9	5.21	50.87	124.6	120.6	130.1	76.1	73.2	75.3	6.39868e-05	1.67097
AFUB_017650	transcript=AFUB_017650-T | gene=AFUB_017650 | organism=Aspergillus_fumigatus_A1163 | gene_product=Protein of unknown function | transcript_product=Protein of unknown function | location=scf_000002_A_fumigatus_A1163:118766-119528(+) | protein_length=237 | sequence_SO=supercontig | SO=protein_coding | is_pseudo=false	38	9	28	9	237	26.4	7.25	62.58	157.5	156.3	152.9	43.9	45.3	44.1	1.71441e-07	3.50113
AFUB_019590	transcript=AFUB_019590-T | gene=AFUB_019590 | organism=Aspergillus_fumigatus_A1163 | gene_product=Protein of unknown function | transcript_product=Protein of unknown function | location=scf_000002_A_fumigatus_A1163:627175-628145(+) | protein_length=262 | sequence_SO=supercontig | SO=protein_coding | is_pseudo=false	49	10	22	10	262	30.4	6.09	47.86	135.1	137.2	143.9	59.3	64.4	60.1	1.50316e-05	2.26442
AFUB_087440	transcript=AFUB_087440-T | gene=AFUB_087440 | organism=Aspergillus_fumigatus_A1163 | gene_product=Has domain(s) with predicted N-acetyltransferase activity | transcript_product=Has domain(s) with predicted N-acetyltransferase activity | location=scf_000008_A_fumigatus_A1163:222238-222960(-) | protein_length=240 | sequence_SO=supercontig | SO=protein_coding | is_pseudo=false	50	8	23	8	240	26.8	6.14	54.95	126.1	120.1	124.2	76.7	76.7	76.2	1.2248e-05	1.61324
AFUB_017630	transcript=AFUB_017630-T | gene=AFUB_017630 | organism=Aspergillus_fumigatus_A1163 | gene_product=Has domain(s) with predicted N-acetyltransferase activity | transcript_product=Has domain(s) with predicted N-acetyltransferase activity | location=scf_000002_A_fumigatus_A1163:115381-116242(+) | protein_length=253 | sequence_SO=supercontig | SO=protein_coding | is_pseudo=false	46	12	20	12	253	28.5	6.32	55.34	136.8	136.7	134.7	63.6	64.9	63.4	1.05275e-07	2.12715
AFUB_090250	transcript=AFUB_090250-T | gene=AFUB_090250 | organism=Aspergillus_fumigatus_A1163 | gene_product=Has domain(s) with predicted protein binding, nucleic acid binding, zinc ion binding, sequence-specific DNA binding transcription factor activity, role in regulation of transcription, DNA-dependent and nucleus localization | transcript_product=Has domain(s) with predicted protein binding, nucleic aci…	18	15	16	15	1145	123.4	7.56	40.6	119.4	122.5	123.8	77.5	77.2	79.6	8.35907e-06	1.56082
AFUB_070870	transcript=AFUB_070870-T | gene=AFUB_070870 | organism=Aspergillus_fumigatus_A1163 | gene_product=Has domain(s) with predicted 2-dehydropantoate 2-reductase, NADP binding activity, role in oxidation-reduction process, pantothenate biosynthetic process and cytoplasm localization | transcript_product=Has domain(s) with predicted 2-dehydropantoate 2-reductase, NADP binding activity, role in oxidatio…	29	11	18	11	329	36	7.4	47.58	126.4	130.8	126.5	73	71.8	71.4	3.34795e-06	1.77475
AFUB_098630	transcript=AFUB_098630-T | gene=AFUB_098630 | organism=Aspergillus_fumigatus_A1163 | gene_product=Has domain(s) with predicted catalytic activity and role in biosynthetic process | transcript_product=Has domain(s) with predicted catalytic activity and role in biosynthetic process | location=scf_000010_A_fumigatus_A1163:130166-131128(+) | protein_length=320 | sequence_SO=supercontig | SO=protein_c…	31	7	13	7	320	34.8	6.32	35.01	129.8	132.9	134.8	73.9	63.9	64.7	5.08214e-05	1.96296
AFUB_026310	transcript=AFUB_026310-T | gene=AFUB_026310 | organism=Aspergillus_fumigatus_A1163 | gene_product=Ortholog(s) have urate oxidase activity, role in purine nucleobase catabolic process and intracellular, extracellular region localization | transcript_product=Ortholog(s) have urate oxidase activity, role in purine nucleobase catabolic process and intracellular, extracellular region localization | lo…	34	9	19	9	302	34	7.71	40.73	125.8	122.9	127.3	73.2	76.2	74.6	5.29384e-06	1.67857
AFUB_041190	transcript=AFUB_041190-T | gene=AFUB_041190 | organism=Aspergillus_fumigatus_A1163 | gene_product=Protein of unknown function | transcript_product=Protein of unknown function | location=scf_000003_A_fumigatus_A1163:2036253-2037183(+) | protein_length=296 | sequence_SO=supercontig | SO=protein_coding | is_pseudo=false	37	10	22	10	296	33	9.25	36.17	125.4	122.1	123.3	75.7	77.5	76.1	1.82076e-06	1.6171
AFUB_079270	transcript=AFUB_079270-T | gene=AFUB_079270 | organism=Aspergillus_fumigatus_A1163 | gene_product=Protein of unknown function | transcript_product=Protein of unknown function | location=scf_000006_A_fumigatus_A1163:2047909-2048493(-) | protein_length=194 | sequence_SO=supercontig | SO=protein_coding | is_pseudo=false	63	11	23	11	194	21.8	5.81	42.87	119.3	122.4	118.5	79.9	78.3	81.7	1.30032e-05	1.50146
AFUB_056460	transcript=AFUB_056460-T | gene=AFUB_056460 | organism=Aspergillus_fumigatus_A1163 | gene_product=Has domain(s) with predicted flavin adenine dinucleotide binding, acyl-CoA dehydrogenase activity and role in oxidation-reduction process | transcript_product=Has domain(s) with predicted flavin adenine dinucleotide binding, acyl-CoA dehydrogenase activity and role in oxidation-reduction process | lo…	21	8	19	8	462	50.3	7.42	43.45	124	122.4	122.9	74.4	77.4	78.9	5.09697e-06	1.60078
AFUB_074740	transcript=AFUB_074740-T | gene=AFUB_074740 | organism=Aspergillus_fumigatus_A1163 | gene_product=Has domain(s) with predicted nucleotide binding activity | transcript_product=Has domain(s) with predicted nucleotide binding activity | location=scf_000006_A_fumigatus_A1163:740713-741783(+) | protein_length=356 | sequence_SO=supercontig | SO=protein_coding | is_pseudo=false	31	7	10	7	356	38.9	6.02	34.09	123.8	120.4	127.7	77.6	74.9	75.5	2.92512e-05	1.63114
AFUB_038300	transcript=AFUB_038300-T | gene=AFUB_038300 | organism=Aspergillus_fumigatus_A1163 | gene_product=Ortholog(s) have glutathione transferase, glutathione peroxidase activity and role in cellular response to metal ion, cellular response to xenobiotic stimulus | transcript_product=Ortholog(s) have glutathione transferase, glutathione peroxidase activity and role in cellular response to metal ion, cel…	22	6	13	6	254	29.1	8.22	35.14	119.6	124	125.1	75.5	78.9	76.9	1.9421e-05	1.59403
AFUB_081840	transcript=AFUB_081840-T | gene=AFUB_081840 | organism=Aspergillus_fumigatus_A1163 | gene_product=Has domain(s) with predicted substrate-specific transmembrane transporter activity, role in transmembrane transport and integral to membrane localization | transcript_product=Has domain(s) with predicted substrate-specific transmembrane transporter activity, role in transmembrane transport and integr…	15	8	14	8	542	60.1	5.72	32.38	125.6	123.9	124.4	76.7	74.2	75.2	6.21822e-07	1.65369
AFUB_056470	transcript=AFUB_056470-T | gene=AFUB_056470 | organism=Aspergillus_fumigatus_A1163 | gene_product=Ortholog(s) have methylcrotonoyl-CoA carboxylase activity and role in leucine catabolic process | transcript_product=Ortholog(s) have methylcrotonoyl-CoA carboxylase activity and role in leucine catabolic process | location=scf_000004_A_fumigatus_A1163:2193139-2194947(+) | protein_length=578 | sequen…	15	8	11	8	578	61.7	8.16	24.34	123.9	119.9	123.7	77.4	76.6	78.5	5.79513e-06	1.58065
AFUB_097230	transcript=AFUB_097230-T | gene=AFUB_097230 | organism=Aspergillus_fumigatus_A1163 | gene_product=Has domain(s) with predicted catalytic, pyridoxal phosphate binding activity and role in biosynthetic process | transcript_product=Has domain(s) with predicted catalytic, pyridoxal phosphate binding activity and role in biosynthetic process | location=scf_000009_A_fumigatus_A1163:1253341-1254684(-) |…	26	9	11	9	408	44.7	5.52	24.5	147.1	145.4	152.3	51.7	52.2	51.3	1.31871e-06	2.86598
AFUB_049360	transcript=AFUB_049360-T | gene=AFUB_049360 | organism=Aspergillus_fumigatus_A1163 | gene_product=Ortholog(s) have intracellular localization | transcript_product=Ortholog(s) have intracellular localization | location=scf_000004_A_fumigatus_A1163:167851-169077(+) | protein_length=408 | sequence_SO=supercontig | SO=protein_coding | is_pseudo=false	24	6	8	6	408	44.3	5.38	23.51	154.4	159.2	145.3	47.9	44.7	48.4	1.51832e-05	3.25461
AFUB_066430	transcript=AFUB_066430-T | gene=AFUB_066430 | organism=Aspergillus_fumigatus_A1163 | gene_product=Has domain(s) with predicted N-acetyltransferase activity | transcript_product=Has domain(s) with predicted N-acetyltransferase activity | location=scf_000005_A_fumigatus_A1163:990989-991636(+) | protein_length=215 | sequence_SO=supercontig | SO=protein_coding | is_pseudo=false	40	8	15	8	215	25	5.95	27.98	146.1	145.2	142.7	55.6	56.6	53.7	2.90228e-07	2.61603
AFUB_024850	transcript=AFUB_024850-T | gene=AFUB_024850 | organism=Aspergillus_fumigatus_A1163 | gene_product=Has domain(s) with predicted catalytic activity and role in metabolic process | transcript_product=Has domain(s) with predicted catalytic activity and role in metabolic process | location=scf_000002_A_fumigatus_A1163:2281050-2281839(-) | protein_length=229 | sequence_SO=supercontig | SO=protein_codin…	34	8	13	8	229	25.2	6.54	17	127.5	121.4	122.3	75.7	76.8	76.4	1.62037e-05	1.62167
AFUB_011980	transcript=AFUB_011980-T | gene=AFUB_011980 | organism=Aspergillus_fumigatus_A1163 | gene_product=Has domain(s) with predicted nucleotide binding activity | transcript_product=Has domain(s) with predicted nucleotide binding activity | location=scf_000001_A_fumigatus_A1163:3364032-3365081(-) | protein_length=314 | sequence_SO=supercontig | SO=protein_coding | is_pseudo=false	33	7	9	7	314	35.2	5.76	21.75	125.6	120.8	118.5	85.7	75.6	73.8	0.000525884	1.55211
AFUB_018060	transcript=AFUB_018060-T | gene=AFUB_018060 | organism=Aspergillus_fumigatus_A1163 | gene_product=Has domain(s) with predicted transferase activity, transferring acyl groups other than amino-acyl groups, zinc ion binding, nucleotide binding, oxidoreductase activity and role in oxidation-reduction process | transcript_product=Has domain(s) with predicted transferase activity, transferring acyl gro…	32	8	11	8	355	38.6	6.39	25.56	127.9	125.5	121.6	74.3	75.5	75.2	1.1651e-05	1.66667
AFUB_019110	transcript=AFUB_019110-T | gene=AFUB_019110 | organism=Aspergillus_fumigatus_A1163 | gene_product=Ortholog(s) have fructosyl-amino acid oxidase activity | transcript_product=Ortholog(s) have fructosyl-amino acid oxidase activity | location=scf_000002_A_fumigatus_A1163:496035-497431(-) | protein_length=445 | sequence_SO=supercontig | SO=protein_coding | is_pseudo=false	26	8	12	8	445	49.3	6.71	22.04	124.5	119.9	116.8	76.9	91.5	70.4	0.00353332	1.51256
AFUB_037280	transcript=AFUB_037280-T | gene=AFUB_037280 | organism=Aspergillus_fumigatus_A1163 | gene_product=Has domain(s) with predicted transferase activity, transferring acyl groups other than amino-acyl groups, zinc ion binding, nucleotide binding, oxidoreductase activity and role in oxidation-reduction process | transcript_product=Has domain(s) with predicted transferase activity, transferring acyl gro…	20	6	11	6	361	39.4	6.47	23.45	123.7	122.9	121.9	76.5	78.1	77	3.37731e-07	1.59111
AFUB_031560	transcript=AFUB_031560-T | gene=AFUB_031560 | organism=Aspergillus_fumigatus_A1163 | gene_product=Has domain(s) with predicted N-acetyltransferase activity | transcript_product=Has domain(s) with predicted N-acetyltransferase activity | location=scf_000002_A_fumigatus_A1163:4179213-4180385(+) | protein_length=390 | sequence_SO=supercontig | SO=protein_coding | is_pseudo=false	24	7	10	7	390	44.7	6.8	26.96	125.9	124.7	119.5	76	75.3	78.6	2.93418e-05	1.60983
AFUB_025970	transcript=AFUB_025970-T | gene=AFUB_025970 | organism=Aspergillus_fumigatus_A1163 | gene_product=Has domain(s) with predicted catalytic activity and role in metabolic process | transcript_product=Has domain(s) with predicted catalytic activity and role in metabolic process | location=scf_000002_A_fumigatus_A1163:2574539-2576358(+) | protein_length=568 | sequence_SO=supercontig | SO=protein_codin…	20	10	16	10	568	62.9	8.24	23.95	123.8	119.1	120	79.2	78.9	79	8.34732e-06	1.53058
AFUB_077670	transcript=AFUB_077670-T | gene=AFUB_077670 | organism=Aspergillus_fumigatus_A1163 | gene_product=Has domain(s) with predicted catalytic, magnesium ion binding, thiamine pyrophosphate binding activity | transcript_product=Has domain(s) with predicted catalytic, magnesium ion binding, thiamine pyrophosphate binding activity | location=scf_000006_A_fumigatus_A1163:1577544-1579910(-) | protein_lengt…	15	6	10	6	591	64.5	6.74	24.61	121.2	125.3	113.6	81.4	80.3	78.3	0.000350619	1.50042
AFUB_073910	transcript=AFUB_073910-T | gene=AFUB_073910 | organism=Aspergillus_fumigatus_A1163 | gene_product=Has domain(s) with predicted N-acetyltransferase activity | transcript_product=Has domain(s) with predicted N-acetyltransferase activity | location=scf_000006_A_fumigatus_A1163:491327-492276(-) | protein_length=275 | sequence_SO=supercontig | SO=protein_coding | is_pseudo=false	25	5	12	5	275	30.4	5.33	28.89	150.1	142.8	141	55.1	57.3	53.7	7.32799e-06	2.61228
AFUB_064150	transcript=AFUB_064150-T | gene=AFUB_064150 | organism=Aspergillus_fumigatus_A1163 | gene_product=Protein of unknown function | transcript_product=Protein of unknown function | location=scf_000005_A_fumigatus_A1163:377312-378765(+) | protein_length=409 | sequence_SO=supercontig | SO=protein_coding | is_pseudo=false	24	6	8	6	409	45.7	7.01	20.94	121.4	114.8	123.9	83.8	77.2	78.9	0.000282962	1.50104
AFUB_075180	transcript=AFUB_075180-T | gene=AFUB_075180 | organism=Aspergillus_fumigatus_A1163 | gene_product=Has domain(s) with predicted FMN binding, oxidoreductase activity and role in oxidation-reduction process | transcript_product=Has domain(s) with predicted FMN binding, oxidoreductase activity and role in oxidation-reduction process | location=scf_000006_A_fumigatus_A1163:843703-844558(+) | protein_l…	27	4	8	4	266	29.3	6.54	24.3	135.3	129.7	126.3	67.7	68.2	72.9	3.99155e-05	1.87404
AFUB_002090	transcript=AFUB_002090-T | gene=AFUB_002090 | organism=Aspergillus_fumigatus_A1163 | gene_product=Has domain(s) with predicted and role in oxidation-reduction process | transcript_product=Has domain(s) with predicted and role in oxidation-reduction process | location=scf_000001_A_fumigatus_A1163:579436-581073(-) | protein_length=512 | sequence_SO=supercontig | SO=protein_coding | is_pseudo=false	12	5	8	5	512	58.1	9.29	18.47	119.8	129.1	120.4	76.4	78.3	76	0.000116212	1.60078
AFUB_075040	transcript=AFUB_075040-T | gene=AFUB_075040 | organism=Aspergillus_fumigatus_A1163 | gene_product=Protein of unknown function | transcript_product=Protein of unknown function | location=scf_000006_A_fumigatus_A1163:818546-819166(+) | protein_length=206 | sequence_SO=supercontig | SO=protein_coding | is_pseudo=false	29	6	7	6	206	23.5	4.96	17.47	135.1	132.9	130.3	64.9	69.4	67.3	4.21766e-06	1.97569
AFUB_061540	transcript=AFUB_061540-T | gene=AFUB_061540 | organism=Aspergillus_fumigatus_A1163 | gene_product=Has domain(s) with predicted FMN binding, oxidoreductase activity and role in oxidation-reduction process | transcript_product=Has domain(s) with predicted FMN binding, oxidoreductase activity and role in oxidation-reduction process | location=scf_000004_A_fumigatus_A1163:3536725-3537510(-) | protein…	24	6	9	6	261	28.9	7.66	18.93	128.9	126.2	128.6	70	75.8	70.5	1.06834e-05	1.77393
AFUB_047680	transcript=AFUB_047680-T | gene=AFUB_047680 | organism=Aspergillus_fumigatus_A1163 | gene_product=Has domain(s) with predicted 2-dehydropantoate 2-reductase, NADP binding activity, role in oxidation-reduction process, pantothenate biosynthetic process and cytoplasm localization | transcript_product=Has domain(s) with predicted 2-dehydropantoate 2-reductase, NADP binding activity, role in oxidatio…	19	5	8	5	335	36.8	6.84	17.48	126.2	130.6	127.5	74.8	68.5	72.5	1.54598e-05	1.78082
AFUB_032610	transcript=AFUB_032610-T | gene=AFUB_032610 | organism=Aspergillus_fumigatus_A1163 | gene_product=Ortholog(s) have role in acetate catabolic process, fatty acid catabolic process, carbon utilization | transcript_product=Ortholog(s) have role in acetate catabolic process, fatty acid catabolic process, carbon utilization | location=scf_000002_A_fumigatus_A1163:4474401-4475625(-) | protein_length=34…	17	4	6	4	346	37.5	9.67	14.36	132.1	133.5	134.2	69.5	66.4	64.4	2.03781e-06	1.99601
AFUB_098810	transcript=AFUB_098810-T | gene=AFUB_098810 | organism=Aspergillus_fumigatus_A1163 | gene_product=Has domain(s) with predicted peptidase activity and role in proteolysis | transcript_product=Has domain(s) with predicted peptidase activity and role in proteolysis | location=scf_000010_A_fumigatus_A1163:188271-189568(+) | protein_length=388 | sequence_SO=supercontig | SO=protein_coding | is_pseudo=…	11	3	6	3	388	43.1	6.15	18.32	142.5	143.6	148.6	55.3	54	55.9	1.35265e-06	2.63136
AFUB_081610	transcript=AFUB_081610-T | gene=AFUB_081610 | organism=Aspergillus_fumigatus_A1163 | gene_product=Protein of unknown function | transcript_product=Protein of unknown function | location=scf_000007_A_fumigatus_A1163:527811-528473(-) | protein_length=220 | sequence_SO=supercontig | SO=protein_coding | is_pseudo=false	22	4	6	4	220	24.7	9.76	14.99	136.4	133.7	137.5	64.6	65.1	62.7	7.39731e-07	2.1185
AFUB_084410	transcript=AFUB_084410-T | gene=AFUB_084410 | organism=Aspergillus_fumigatus_A1163 | gene_product=Has domain(s) with predicted amino acid transmembrane transporter activity, role in amino acid transmembrane transport and membrane localization | transcript_product=Has domain(s) with predicted amino acid transmembrane transporter activity, role in amino acid transmembrane transport and membrane loc…	10	5	9	5	548	60.8	6.54	21.1	137.6	140.3	136.7	64	61.7	59.6	1.35868e-06	2.23745
AFUB_086960	transcript=AFUB_086960-T | gene=AFUB_086960 | organism=Aspergillus_fumigatus_A1163 | gene_product=Has domain(s) with predicted N-acetyltransferase activity | transcript_product=Has domain(s) with predicted N-acetyltransferase activity | location=scf_000008_A_fumigatus_A1163:107868-109089(-) | protein_length=197 | sequence_SO=supercontig | SO=protein_coding | is_pseudo=false	24	5	8	5	197	21.8	8.65	18.16	122	123.7	115.7	78.7	81.3	78.6	9.34947e-05	1.51467
AFUB_069980	transcript=AFUB_069980-T | gene=AFUB_069980 | organism=Aspergillus_fumigatus_A1163 | gene_product=Has domain(s) with predicted substrate-specific transmembrane transporter activity, role in transmembrane transport and integral to membrane localization | transcript_product=Has domain(s) with predicted substrate-specific transmembrane transporter activity, role in transmembrane transport and integr…	10	4	7	4	548	61.3	6.99	16.37	135.4	138.5	133.1	62	62.3	68.8	1.24857e-05	2.10772
AFUB_022320	transcript=AFUB_022320-T | gene=AFUB_022320 | organism=Aspergillus_fumigatus_A1163 | gene_product=Has domain(s) with predicted nucleotide binding activity | transcript_product=Has domain(s) with predicted nucleotide binding activity | location=scf_000002_A_fumigatus_A1163:1457775-1458710(-) | protein_length=311 | sequence_SO=supercontig | SO=protein_coding | is_pseudo=false	27	6	6	6	311	34.1	5.11	8.57	133.7	132.3	140.5	65.1	58.9	69.6	5.95497e-05	2.09969
AFUB_041000	transcript=AFUB_041000-T | gene=AFUB_041000 | organism=Aspergillus_fumigatus_A1163 | gene_product=Protein of unknown function | transcript_product=Protein of unknown function | location=scf_000003_A_fumigatus_A1163:1967832-1969679(-) | protein_length=615 | sequence_SO=supercontig | SO=protein_coding | is_pseudo=false	7	5	9	5	615	60.1	4.55	15.1	121.2	127.1	119.3	75.7	81.2	75.5	0.000114473	1.58176
AFUB_022750	transcript=AFUB_022750-T | gene=AFUB_022750 | organism=Aspergillus_fumigatus_A1163 | gene_product=Protein of unknown function | transcript_product=Protein of unknown function | location=scf_000002_A_fumigatus_A1163:1596733-1597329(+) | protein_length=198 | sequence_SO=supercontig | SO=protein_coding | is_pseudo=false	25	3	10	3	198	21.8	5.63	15.8	123.4	129.3	125.8	72.5	74	75	9.50816e-06	1.7088
AFUB_012090	transcript=AFUB_012090-T | gene=AFUB_012090 | organism=Aspergillus_fumigatus_A1163 | gene_product=Has domain(s) with predicted role in transmembrane transport and integral to membrane localization | transcript_product=Has domain(s) with predicted role in transmembrane transport and integral to membrane localization | location=scf_000001_A_fumigatus_A1163:3403291-3405132(+) | protein_length=551 | …	8	4	9	4	551	58.8	8.73	24.87	155.6	154.1	152.4	47.2	47.4	43.3	3.05123e-07	3.35098
AFUB_015780	transcript=AFUB_015780-T | gene=AFUB_015780 | organism=Aspergillus_fumigatus_A1163 | gene_product=Has domain(s) with predicted ATP binding, ATPase activity | transcript_product=Has domain(s) with predicted ATP binding, ATPase activity | location=scf_000001_A_fumigatus_A1163:4470063-4472619(-) | protein_length=779 | sequence_SO=supercontig | SO=protein_coding | is_pseudo=false	8	5	5	5	779	87.3	6.73	12.49	138.3	132.4	143.3	62.7	63.9	59.4	2.44276e-05	2.22581
AFUB_091330	transcript=AFUB_091330-T | gene=AFUB_091330 | organism=Aspergillus_fumigatus_A1163 | gene_product=Has domain(s) with predicted ATP binding, nucleoside-triphosphatase activity | transcript_product=Has domain(s) with predicted ATP binding, nucleoside-triphosphatase activity | location=scf_000008_A_fumigatus_A1163:1409686-1412871(-) | protein_length=1009 | sequence_SO=supercontig | SO=protein_coding…	5	4	4	4	1009	112.7	8.03	8.87	115.8	125.7	128.2	78.9	71.8	79.6	0.000510298	1.6053
AFUB_044620	transcript=AFUB_044620-T | gene=AFUB_044620 | organism=Aspergillus_fumigatus_A1163 | gene_product=Has domain(s) with predicted hydrolase activity and role in metabolic process | transcript_product=Has domain(s) with predicted hydrolase activity and role in metabolic process | location=scf_000003_A_fumigatus_A1163:3147095-3148018(+) | protein_length=307 | sequence_SO=supercontig | SO=protein_codin…	14	4	7	4	307	33.8	8.7	8.87	124	127.3	120.9	76.7	77.3	73.8	2.31641e-05	1.63389
AFUB_016530	transcript=AFUB_016530-T | gene=AFUB_016530 | organism=Aspergillus_fumigatus_A1163 | gene_product=Protein of unknown function | transcript_product=Protein of unknown function | location=scf_000001_A_fumigatus_A1163:4685706-4686999(-) | protein_length=352 | sequence_SO=supercontig | SO=protein_coding | is_pseudo=false	20	5	7	5	352	39.4	7.42	9.4	122.3	124	128.6	76	73.1	76	1.91031e-05	1.66548
AFUB_031970	transcript=AFUB_031970-T | gene=AFUB_031970 | organism=Aspergillus_fumigatus_A1163 | gene_product=Has domain(s) with predicted catalytic activity and role in metabolic process | transcript_product=Has domain(s) with predicted catalytic activity and role in metabolic process | location=scf_000002_A_fumigatus_A1163:4298446-4300520(+) | protein_length=654 | sequence_SO=supercontig | SO=protein_codin…	10	4	4	4	654	71.2	6.49	11.39	140.3	95.9	136.7	66.5	78	82.6	0.0318129	1.64201
AFUB_094940	transcript=AFUB_094940-T | gene=AFUB_094940 | organism=Aspergillus_fumigatus_A1163 | gene_product=Has domain(s) with predicted N-acetyltransferase activity | transcript_product=Has domain(s) with predicted N-acetyltransferase activity | location=scf_000009_A_fumigatus_A1163:589466-590011(-) | protein_length=181 | sequence_SO=supercontig | SO=protein_coding | is_pseudo=false	29	4	5	4	181	20.6	4.77	8.76	138.3	152.7	149.4	55.4	53	51.1	3.23552e-05	2.76113
AFUB_070950	transcript=AFUB_070950-T | gene=AFUB_070950 | organism=Aspergillus_fumigatus_A1163 | gene_product=Protein of unknown function | transcript_product=Protein of unknown function | location=scf_000005_A_fumigatus_A1163:2221938-2222541(-) | protein_length=175 | sequence_SO=supercontig | SO=protein_coding | is_pseudo=false	22	2	5	2	175	19.1	4.54	13.21	124.4	116.5	140	79.8	69.8	69.5	0.00217547	1.73848
AFUB_045170	transcript=AFUB_045170-T | gene=AFUB_045170 | organism=Aspergillus_fumigatus_A1163 | gene_product=Ortholog(s) have role in sporocarp development involved in asexual reproduction, sexual sporulation resulting in formation of a cellular spore, phialide development and extracellular region localization | transcript_product=Ortholog(s) have role in sporocarp development involved in asexual reproducti…	18	2	3	2	185	19.4	5.45	10.27	123.2	121.1	124.6	75.3	78.7	77.1	5.35154e-06	1.59628
AFUB_101180	transcript=AFUB_101180-T | gene=AFUB_101180 | organism=Aspergillus_fumigatus_A1163 | gene_product=Has domain(s) with predicted catalytic, pyridoxal phosphate binding activity and role in biosynthetic process | transcript_product=Has domain(s) with predicted catalytic, pyridoxal phosphate binding activity and role in biosynthetic process | location=scf_000011_A_fumigatus_A1163:193558-194817(-) | p…	14	4	6	4	419	46.2	6.24	4.43	134.3	128.5	145.3	77	52.7	62.3	0.00111822	2.12552
AFUB_009830	transcript=AFUB_009830-T | gene=AFUB_009830 | organism=Aspergillus_fumigatus_A1163 | gene_product=Ortholog(s) have role in mitotic recombination, double-strand break repair via homologous recombination and nucleus localization | transcript_product=Ortholog(s) have role in mitotic recombination, double-strand break repair via homologous recombination and nucleus localization | location=scf_000001_…	15	2	3	2	348	37.7	5.35	12.28	133.4	120.7	107.4	71.7	70.5	96.3	0.0220069	1.51572
AFUB_102050	transcript=AFUB_102050-T | gene=AFUB_102050 | organism=Aspergillus_fumigatus_A1163 | gene_product=Has domain(s) with predicted substrate-specific transmembrane transporter activity, role in transmembrane transport and integral to membrane localization | transcript_product=Has domain(s) with predicted substrate-specific transmembrane transporter activity, role in transmembrane transport and integr…	5	2	4	2	640	73.6	8.24	5.98	140.9	149	139.5	46	59	65.6	0.000183427	2.517
AFUB_056430	transcript=AFUB_056430-T | gene=AFUB_056430 | organism=Aspergillus_fumigatus_A1163 | gene_product=Has domain(s) with predicted nucleotide binding, oxidoreductase activity and role in metabolic process | transcript_product=Has domain(s) with predicted nucleotide binding, oxidoreductase activity and role in metabolic process | location=scf_000004_A_fumigatus_A1163:2183580-2184866(-) | protein_lengt…	14	4	4	4	392	42.7	9.67	3.25	134.2	122.5	121	75.3	74	73	0.000254242	1.69906
AFUB_095240	transcript=AFUB_095240-T | gene=AFUB_095240 | organism=Aspergillus_fumigatus_A1163 | gene_product=Ortholog(s) have monosaccharide transmembrane transporter activity and role in carbohydrate transmembrane transport | transcript_product=Ortholog(s) have monosaccharide transmembrane transporter activity and role in carbohydrate transmembrane transport | location=scf_000009_A_fumigatus_A1163:658034-6…	8	5	5	5	531	58.2	6.76	12.23	151.2	146.2	148.2	50.7	52	51.7	3.46357e-07	2.88601
AFUB_087620	transcript=AFUB_087620-T | gene=AFUB_087620 | organism=Aspergillus_fumigatus_A1163 | gene_product=Has domain(s) with predicted zinc ion binding, hydrolase activity | transcript_product=Has domain(s) with predicted zinc ion binding, hydrolase activity | location=scf_000008_A_fumigatus_A1163:280322-280708(+) | protein_length=128 | sequence_SO=supercontig | SO=protein_coding | is_pseudo=false	25	2	7	2	128	13.5	5.68	6.11	168.9	142.6	151.3	53.8	38.9	44.5	0.000256441	3.37318
AFUB_074420	transcript=AFUB_074420-T | gene=AFUB_074420 | organism=Aspergillus_fumigatus_A1163 | gene_product=Has domain(s) with predicted iron ion binding, electron carrier, heme binding, oxidoreductase activity, acting on paired donors, with incorporation or reduction of molecular oxygen activity and role in oxidation-reduction process | transcript_product=Has domain(s) with predicted iron ion binding, ele…	8	4	5	4	561	63.7	7.66	5.06	131.2	126.2	125	71.7	73.1	72.8	9.36361e-06	1.75735
AFUB_099610	transcript=AFUB_099610-T | gene=AFUB_099610 | organism=Aspergillus_fumigatus_A1163 | gene_product=Protein of unknown function | transcript_product=Protein of unknown function | location=scf_000010_A_fumigatus_A1163:392881-394071(-) | protein_length=376 | sequence_SO=supercontig | SO=protein_coding | is_pseudo=false	12	3	4	3	376	42	9.23	4.57	127.6	121	120.6	77.4	72.2	81.2	0.000182448	1.59965
AFUB_043280	transcript=AFUB_043280-T | gene=AFUB_043280 | organism=Aspergillus_fumigatus_A1163 | gene_product=Ortholog(s) have extracellular region localization | transcript_product=Ortholog(s) have extracellular region localization | location=scf_000003_A_fumigatus_A1163:2643540-2644593(+) | protein_length=328 | sequence_SO=supercontig | SO=protein_coding | is_pseudo=false	11	3	4	3	328	36.1	5.68	10.32	125.2	126.2	119.6	76.9	75.7	76.4	2.22154e-05	1.62009
AFUB_004210	transcript=AFUB_004210-T | gene=AFUB_004210 | organism=Aspergillus_fumigatus_A1163 | gene_product=Has domain(s) with predicted sequence-specific DNA binding RNA polymerase II transcription factor, zinc ion binding, DNA binding activity, role in regulation of transcription, DNA-dependent, transcription, DNA-templated and nucleus localization | transcript_product=Has domain(s) with predicted sequen…	5	3	6	3	821	91.6	6.67	6.34	119.2	122.1	121.8	82	78.7	76.1	2.66557e-05	1.53336
AFUB_100930	transcript=AFUB_100930-T | gene=AFUB_100930 | organism=Aspergillus_fumigatus_A1163 | gene_product=Has domain(s) with predicted methyltransferase activity and role in metabolic process | transcript_product=Has domain(s) with predicted methyltransferase activity and role in metabolic process | location=scf_000011_A_fumigatus_A1163:106549-107289(+) | protein_length=246 | sequence_SO=supercontig | SO…	14	4	4	4	246	27.4	5.08	7.85	136.6	138.9	134.3	62.2	64.6	63.5	1.05173e-06	2.15344
AFUB_074790	transcript=AFUB_074790-T | gene=AFUB_074790 | organism=Aspergillus_fumigatus_A1163 | gene_product=Has domain(s) with predicted oxidoreductase activity, acting on the aldehyde or oxo group of donors, disulfide as acceptor activity and role in metabolic process | transcript_product=Has domain(s) with predicted oxidoreductase activity, acting on the aldehyde or oxo group of donors, disulfide as acce…	13	4	5	4	446	50.4	6.25	7.77	125.6	118.7	125.3	83.4	77.3	69.7	0.000524396	1.60417
AFUB_030220	transcript=AFUB_030220-T | gene=AFUB_030220 | organism=Aspergillus_fumigatus_A1163 | gene_product=Has domain(s) with predicted substrate-specific transmembrane transporter activity, role in transmembrane transport and integral to membrane localization | transcript_product=Has domain(s) with predicted substrate-specific transmembrane transporter activity, role in transmembrane transport and integr…	2	1	2	1	530	57.7	8.32	7.08	148	143.7	140.6	59.1	47.7	60.9	4.57616e-05	2.57782
AFUB_051180	transcript=AFUB_051180-T | gene=AFUB_051180 | organism=Aspergillus_fumigatus_A1163 | gene_product=Protein of unknown function | transcript_product=Protein of unknown function | location=scf_000004_A_fumigatus_A1163:626398-627051(-) | protein_length=176 | sequence_SO=supercontig | SO=protein_coding | is_pseudo=false	13	3	6	3	176	19.6	9.36	8	126.7	123.6	120.2	78.5	75.7	75.2	2.53437e-05	1.61508
AFUB_101750	transcript=AFUB_101750-T | gene=AFUB_101750 | organism=Aspergillus_fumigatus_A1163 | gene_product=Has domain(s) with predicted ATP binding, nucleoside-triphosphatase activity | transcript_product=Has domain(s) with predicted ATP binding, nucleoside-triphosphatase activity | location=scf_000011_A_fumigatus_A1163:358298-359860(+) | protein_length=520 | sequence_SO=supercontig | SO=protein_coding | …	9	3	3	3	520	58	5.3	6.57	137.5	135.8	132.7	65.8	65.9	62.3	2.72916e-06	2.09278
AFUB_042320	transcript=AFUB_042320-T | gene=AFUB_042320 | organism=Aspergillus_fumigatus_A1163 | gene_product=Has domain(s) with predicted substrate-specific transmembrane transporter activity, role in transmembrane transport and integral to membrane localization | transcript_product=Has domain(s) with predicted substrate-specific transmembrane transporter activity, role in transmembrane transport and integr…	7	2	4	2	561	61.4	5.97	4.41	153.1	131.3	152.5	57.1	53	53	0.000235178	2.67872
AFUB_019600	transcript=AFUB_019600-T | gene=AFUB_019600 | organism=Aspergillus_fumigatus_A1163 | gene_product=Protein of unknown function | transcript_product=Protein of unknown function | location=scf_000002_A_fumigatus_A1163:628239-629115(-) | protein_length=271 | sequence_SO=supercontig | SO=protein_coding | is_pseudo=false	11	3	5	3	271	29.7	9.22	3.11	131.3	128.9	121	65.9	70.7	82.2	0.000709815	1.74223
AFUB_002910	transcript=AFUB_002910-T | gene=AFUB_002910 | organism=Aspergillus_fumigatus_A1163 | gene_product=Has domain(s) with predicted substrate-specific transmembrane transporter activity, role in transmembrane transport and integral to membrane localization | transcript_product=Has domain(s) with predicted substrate-specific transmembrane transporter activity, role in transmembrane transport and integr…	5	3	3	3	503	53.7	8.69	3.84	159.2	160.9	148.6	44	42	45.2	9.13258e-06	3.57241
AFUB_018440	transcript=AFUB_018440-T | gene=AFUB_018440 | organism=Aspergillus_fumigatus_A1163 | gene_product=Has domain(s) with predicted protein binding activity | transcript_product=Has domain(s) with predicted protein binding activity | location=scf_000002_A_fumigatus_A1163:319299-320124(-) | protein_length=224 | sequence_SO=supercontig | SO=protein_coding | is_pseudo=false	10	2	2	2	224	24.1	5.24	4.77	118	114.5	136.4	74.6	76.9	79.7	0.00272471	1.59559
AFUB_047750	transcript=AFUB_047750-T | gene=AFUB_047750 | organism=Aspergillus_fumigatus_A1163 | gene_product=Has domain(s) with predicted primary amine oxidase, quinone binding, copper ion binding activity and role in oxidation-reduction process, amine metabolic process | transcript_product=Has domain(s) with predicted primary amine oxidase, quinone binding, copper ion binding activity and role in oxidation…	5	2	3	2	665	75.1	6.54	5.22	122.6	118.9	126.1	96.6	57.6	78.1	0.0169931	1.58244
AFUB_054550	transcript=AFUB_054550-T | gene=AFUB_054550 | organism=Aspergillus_fumigatus_A1163 | gene_product=Has domain(s) with predicted O-methyltransferase activity | transcript_product=Has domain(s) with predicted O-methyltransferase activity | location=scf_000004_A_fumigatus_A1163:1633329-1634193(+) | protein_length=266 | sequence_SO=supercontig | SO=protein_coding | is_pseudo=false	4	2	2	2	266	30.1	7.64	2.06	140.3	150.9	148.1	54.6	54	52.2	8.96559e-06	2.73197
AFUB_101300	transcript=AFUB_101300-T | gene=AFUB_101300 | organism=Aspergillus_fumigatus_A1163 | gene_product=Protein of unknown function | transcript_product=Protein of unknown function | location=scf_000011_A_fumigatus_A1163:227469-228480(-) | protein_length=286 | sequence_SO=supercontig | SO=protein_coding | is_pseudo=false	5	1	1	1	286	31.6	5.33	3.71	123.1	123.6	121.9	80.1	65.9	85.4	0.00143866	1.59291
AFUB_057840	transcript=AFUB_057840-T | gene=AFUB_057840 | organism=Aspergillus_fumigatus_A1163 | gene_product=Protein of unknown function | transcript_product=Protein of unknown function | location=scf_000004_A_fumigatus_A1163:2524186-2525080(-) | protein_length=210 | sequence_SO=supercontig | SO=protein_coding | is_pseudo=false	4	1	2	1	210	22.5	8.21	5.46	132.4	117.4	130	70.6	68.3	81.2	0.000960179	1.72558
AFUB_081570	transcript=AFUB_081570-T | gene=AFUB_081570 | organism=Aspergillus_fumigatus_A1163 | gene_product=Protein of unknown function | transcript_product=Protein of unknown function | location=scf_000007_A_fumigatus_A1163:520905-521576(+) | protein_length=223 | sequence_SO=supercontig | SO=protein_coding | is_pseudo=false	7	1	1	1	223	24.3	9.54	4.57	148	163.4	154.6	45.2	45.8	43.1	1.67545e-05	3.47502
AFUB_084940	transcript=AFUB_084940-T | gene=AFUB_084940 | organism=Aspergillus_fumigatus_A1163 | gene_product=Protein of unknown function | transcript_product=Protein of unknown function | location=scf_000007_A_fumigatus_A1163:1516454-1516897(-) | protein_length=147 | sequence_SO=supercontig | SO=protein_coding | is_pseudo=false	6	1	2	1	147	16.4	6.52	3.1	157.2	158.2	153.4	44.5	41.2	45.4	5.29447e-07	3.5759
AFUB_017640	transcript=AFUB_017640-T | gene=AFUB_017640 | organism=Aspergillus_fumigatus_A1163 | gene_product=Protein of unknown function | transcript_product=Protein of unknown function | location=scf_000002_A_fumigatus_A1163:117044-117774(+) | protein_length=193 | sequence_SO=supercontig | SO=protein_coding | is_pseudo=false	11	2	3	2	193	21.5	10.49	1.74	157.6	172.6	161.4	36	36.5	35.8	9.21502e-06	4.53924
AFUB_051620	transcript=AFUB_051620-T | gene=AFUB_051620 | organism=Aspergillus_fumigatus_A1163 | gene_product=Protein of unknown function | transcript_product=Protein of unknown function | location=scf_000004_A_fumigatus_A1163:773034-774322(-) | protein_length=362 | sequence_SO=supercontig | SO=protein_coding | is_pseudo=false	7	2	2	2	362	40.5	6.65	2.19	128.2	119.5	130	74	73.1	75.2	9.60374e-05	1.69906
AFUB_098620	transcript=AFUB_098620-T | gene=AFUB_098620 | organism=Aspergillus_fumigatus_A1163 | gene_product=Protein of unknown function | transcript_product=Protein of unknown function | location=scf_000010_A_fumigatus_A1163:125889-129586(+) | protein_length=1176 | sequence_SO=supercontig | SO=protein_coding | is_pseudo=false	3	2	2	2	1176	134.8	5.82	2.01	122.6	128.8	123	84.7	70.8	70.2	0.00064808	1.65884
AFUB_057570	transcript=AFUB_057570-T | gene=AFUB_057570 | organism=Aspergillus_fumigatus_A1163 | gene_product=Protein of unknown function | transcript_product=Protein of unknown function | location=scf_000004_A_fumigatus_A1163:2469417-2470403(-) | protein_length=301 | sequence_SO=supercontig | SO=protein_coding | is_pseudo=false	5	1	1	1	301	31.8	5.34	2.25	172	173.7	161.2	25.4	31.1	36.6	1.09139e-05	5.44468
AFUB_097339	transcript=AFUB_097339-T | gene=AFUB_097339 | organism=Aspergillus_fumigatus_A1163 | gene_product=Protein of unknown function | transcript_product=Protein of unknown function | location=scf_000009_A_fumigatus_A1163:1284215-1284544(+) | protein_length=109 | sequence_SO=supercontig | SO=protein_coding | is_pseudo=false	10	1	1	1	109	12	6.89	2.46	139.1	134.3	134.5	69.2	61.6	61.3	1.84978e-05	2.12337
AFUB_038360	transcript=AFUB_038360-T | gene=AFUB_038360 | organism=Aspergillus_fumigatus_A1163 | gene_product=Has domain(s) with predicted role in response to stress and integral to membrane localization | transcript_product=Has domain(s) with predicted role in response to stress and integral to membrane localization | location=scf_000003_A_fumigatus_A1163:1268739-1269745(-) | protein_length=299 | sequence_S…	5	1	1	1	299	33.1	7.31	2.45	138.7	132.1	124.4	67.3	77.6	59.9	0.00064965	1.92969
AFUB_098300	transcript=AFUB_098300-T | gene=AFUB_098300 | organism=Aspergillus_fumigatus_A1163 | gene_product=Protein of unknown function | transcript_product=Protein of unknown function | location=scf_000010_A_fumigatus_A1163:49347-50183(+) | protein_length=278 | sequence_SO=supercontig | SO=protein_coding | is_pseudo=false	6	2	2	2	278	31	7.93	2.17	125.2	125.4	113.3	76.5	77.6	82.1	0.000612153	1.54064
AFUB_090560	transcript=AFUB_090560-T | gene=AFUB_090560 | organism=Aspergillus_fumigatus_A1163 | gene_product=Protein of unknown function | transcript_product=Protein of unknown function | location=scf_000008_A_fumigatus_A1163:1175094-1177031(+) | protein_length=645 | sequence_SO=supercontig | SO=protein_coding | is_pseudo=false	2	1	1	1	645	73.1	5.02	2.8	125.1	125	117.8	75.7	89.7	66.7	0.00312839	1.58509
AFUB_101340	transcript=AFUB_101340-T | gene=AFUB_101340 | organism=Aspergillus_fumigatus_A1163 | gene_product=Has domain(s) with predicted substrate-specific transmembrane transporter activity, role in transmembrane transport and integral to membrane localization | transcript_product=Has domain(s) with predicted substrate-specific transmembrane transporter activity, role in transmembrane transport and integr…	2	1	1	1	486	53.2	8.7	2.15	138.1	138.6	131.9	59.4	65.3	66.7	2.00744e-05	2.1348
AFUB_087540	transcript=AFUB_087540-T | gene=AFUB_087540 | organism=Aspergillus_fumigatus_A1163 | gene_product=Has domain(s) with predicted substrate-specific transmembrane transporter activity, role in transmembrane transport and integral to membrane localization | transcript_product=Has domain(s) with predicted substrate-specific transmembrane transporter activity, role in transmembrane transport and integr…	2	1	1	1	545	60.2	7.05	2.38	122.9	146.5	111.7	82.4	68.3	68.3	0.00871548	1.74018
AFUB_099300	transcript=AFUB_099300-T | gene=AFUB_099300 | organism=Aspergillus_fumigatus_A1163 | gene_product=Protein of unknown function | transcript_product=Protein of unknown function | location=scf_000010_A_fumigatus_A1163:329814-331208(-) | protein_length=394 | sequence_SO=supercontig | SO=protein_coding | is_pseudo=false	3	1	1	1	394	43.2	6.54	1.83	129.1	119.5	140.1	68.8	76.2	66.3	0.000884936	1.83956
AFUB_009340	transcript=AFUB_009340-T | gene=AFUB_009340 | organism=Aspergillus_fumigatus_A1163 | gene_product=Ortholog(s) have alpha-N-arabinofuranosidase activity and role in pectin catabolic process | transcript_product=Ortholog(s) have alpha-N-arabinofuranosidase activity and role in pectin catabolic process | location=scf_000001_A_fumigatus_A1163:2636839-2638726(-) | protein_length=500 | sequence_SO=supe…	1	1	2	1	500	56	5.73	4.39	116.4	130.1	117.5	77.7	82.1	76.2	0.000841977	1.54237
AFUB_018390	transcript=AFUB_018390-T | gene=AFUB_018390 | organism=Aspergillus_fumigatus_A1163 | gene_product=Protein of unknown function | transcript_product=Protein of unknown function | location=scf_000002_A_fumigatus_A1163:308411-309262(-) | protein_length=260 | sequence_SO=supercontig | SO=protein_coding | is_pseudo=false	6	2	2	2	260	28.1	6.43	2.42	126	122.5	116	70.6	79	86	0.00128534	1.54711
AFUB_047320	transcript=AFUB_047320-T | gene=AFUB_047320 | organism=Aspergillus_fumigatus_A1163 | gene_product=Protein of unknown function | transcript_product=Protein of unknown function | location=scf_000003_A_fumigatus_A1163:3860206-3861276(-) | protein_length=356 | sequence_SO=supercontig | SO=protein_coding | is_pseudo=false	5	1	2	1	356	41.6	5.2	2.02	130.7	122.5	117.8	73.5	75.1	80.5	0.000396477	1.61938
AFUB_018360	transcript=AFUB_018360-T | gene=AFUB_018360 | organism=Aspergillus_fumigatus_A1163 | gene_product=Has domain(s) with predicted NAD binding, oxidoreductase activity, acting on the CH-OH group of donors, NAD or NADP as acceptor activity and role in oxidation-reduction process | transcript_product=Has domain(s) with predicted NAD binding, oxidoreductase activity, acting on the CH-OH group of donors,…	2	1	1	1	350	38.8	7.24	1.96	119.2	127.5	115.3	79.4	76.9	81.8	0.000434745	1.52037
AFUB_049240	transcript=AFUB_049240-T | gene=AFUB_049240 | organism=Aspergillus_fumigatus_A1163 | gene_product=Protein of unknown function | transcript_product=Protein of unknown function | location=scf_000004_A_fumigatus_A1163:140310-140717(-) | protein_length=135 | sequence_SO=supercontig | SO=protein_coding | is_pseudo=false	5	1	3	1	135	14.4	6.92	2.07	124.3	110.1	128.8	81.3	80.1	75.3	0.00206122	1.53443
AFUB_100120	transcript=AFUB_100120-T | gene=AFUB_100120 | organism=Aspergillus_fumigatus_A1163 | gene_product=Protein of unknown function | transcript_product=Protein of unknown function | location=scf_000010_A_fumigatus_A1163:528900-529319(+) | protein_length=100 | sequence_SO=supercontig | SO=protein_coding | is_pseudo=false	6	1	2	1	100	11.1	7.97	3.84	140.6	132.8	133.4	67.3	63.4	62.6	1.62764e-05	2.1045
AFUB_084670	transcript=AFUB_084670-T | gene=AFUB_084670 | organism=Aspergillus_fumigatus_A1163 | gene_product=Has domain(s) with predicted sequence-specific DNA binding RNA polymerase II transcription factor, zinc ion binding activity, role in regulation of transcription, DNA-dependent and nucleus localization | transcript_product=Has domain(s) with predicted sequence-specific DNA binding RNA polymerase II t…	1	1	1	1	466	52.6	9.31	1.78	113.2	101.9	159.7	75.5	71	78.7	0.0489499	1.6643
